# Supplementary material for: Preparation of Natural Food-Grade Core-Shell Starch/Zein Microparticles by Antisolvent Exchange and Transglutaminase Crosslinking for Reduced Digestion of Starch
Source: Front Nutr. 2022 Apr 15;9:879757. doi: 10.3389/fnut.2022.879757 (PMC9053832; doi:10.3389/fnut.2022.879757)
Supplement: Supplementary Table 1 — Data sheet of the particle size distribution of native corn starch, unshelled swollen corn starch granules, and core-shell starch/zein microparticles crosslinked by TGase for different times (0, 1, and 2 h). [file Data_Sheet_1.xlsx]

## Sheet: Sheet1
	Native corn starch	Unshelled swollen corn starch granules	CS-zein 0h microparticles	CS-zein 1h microparticles	CS-zein 2h microparticles
0.289	0	0	0	0	0
0.344	0.08	0	0	0	0
0.409	0.15	0	0	0	0
0.486	0.21	0	0	0	0
0.578	0.27	0	0	0	0
0.688	0.38	0	0	0	0
0.818	0.46	0	0	0	0
0.972	0.59	0.04	0	0	0
1.156	0.7	0.25	0	0	0
1.375	0.81	0.55	0.04	0	0
1.635	0.89	0.89	0.25	0	0
1.945	0.84	1.11	0.51	0.07	0
2.312	0.65	1.09	0.79	0.24	0
2.75	0.38	0.85	1.01	0.56	0
3.27	0.13	0.61	1.09	0.87	0.05
3.89	0.06	0.49	0.85	0.97	0.33
4.62	0.44	0.67	0.67	0.87	0.66
5.5	1.91	1.73	1.16	0.84	0.94
6.54	4.56	3.85	3.03	1.26	1
7.78	7.28	6.1	5.57	3.26	0.97
9.25	10.14	8.8	8.2	6.07	1.31
11	12.37	11.27	10.59	8.33	2.64
13.08	13.59	12.97	11.95	10.02	4.55
15.56	13.81	13.31	12.67	10.97	6.75
18.5	13.25	12.95	12.97	11.37	8.32
22	10.34	11.71	12.62	11.48	9.51
26.16	4.89	8.03	10.72	11.33	10.21
31.11	0.82	2.13	4.81	10.54	10.43
37	0	0.6	0.5	7.53	10.31
44	0	0	0	3.05	9.93
52.33	0	0	0	0.37	9.11
62.23	0	0	0	0	7.33
74	0	0	0	0	4.76
88	0	0	0	0	0.89
104.7	0	0	0	0	0
124.5	0	0	0	0	0
148	0	0	0	0	0
176	0	0	0	0	0
209.3	0	0	0	0	0
248.9	0	0	0	0	0
296	0	0	0	0	0
352	0	0	0	0	0
418.6	0	0	0	0	0
497.8	0	0	0	0	0
592	0	0	0	0	0
704	0	0	0	0	0
837.2	0	0	0	0	0
995.6	0	0	0	0	0
1184	0	0	0	0	0
1408	0	0	0	0	0

## Sheet: Sheet2
	d(0.1)/μm		d(0.5)/μm		d(0.9)/μm		d(4,3)/μm		d(3,2)/μm
CS 1	5.73		12.09		20.42		12.49		6.84
CS 2	5.68	5.74333	11.94	12.0333	20.36	20.3867	12.38	12.4367	6.85	6.82333
CS 3	5.82	0.070946	12.07	0.0814453	20.38	0.0305505	12.44	0.0550757	6.78	0.0378594
CS-zein0h 1	6.77		13.89		24.41		14.65		10.57
CS-zein0h 2	6.59	6.66667	13.95	13.9167	24.37	24.34	14.75	14.6967	10.68	10.6167
CS-zein0h 3	6.64	0.0929157	13.91	0.0305505	24.24	0.0888819	14.69	0.0503322	10.6	0.0568624
CS-zein1h 1	8.07		17.15		31.81		18.5		13.48
CS-zein1h 2	7.99	8.03667	16.94	17.0333	31.91	31.8533	18.61	18.5933	13.31	13.3733
CS-zein1h 3	8.05	0.0416333	17.01	0.106927	31.84	0.051316	18.67	0.0862168	13.33	0.0929157
CS-zein2h 1	11.91		27.43		56.38		30.98		21.29
CS-zein2h 2	12.02	11.9567	27.52	27.4667	56.37	56.3533	30.96	30.9833	21.27	21.2367
CS-zein2h 3	11.94	0.0568624	27.45	0.0472582	56.31	0.0378594	31.01	0.0251661	21.15	0.0757188
Unshelled swollen CS 1	6.07		12.85		22.43		13.61		8.97
Unshelled swollen CS 2	6.23	0.0818535	12.94	0.0665833	22.41	0.064291	13.55	0.0503322	9.04	0.0602771
Unshelled swollen CS 3	6.18	6.16	12.81	12.8667	22.31	22.3833	13.65	13.6033	9.09	9.03333
