# Supplementary material for: Preparation of Natural Food-Grade Core-Shell Starch/Zein Microparticles by Antisolvent Exchange and Transglutaminase Crosslinking for Reduced Digestion of Starch
Source: Front Nutr. 2022 Apr 15;9:879757. doi: 10.3389/fnut.2022.879757 (PMC9053832; doi:10.3389/fnut.2022.879757)
Supplement: Supplementary Table 2 — Data sheet of total starch and protein content of native corn starch and core-shell starch/zein microparticles crosslinked by TGase for different times (0, 1, and 2 h). [file Data_Sheet_2.xlsx]

## Sheet: Starch
Sample	Starch content/%	Mean values	Standard deviations
CS 1	98.69	98.7333	0.0378594
CS 2	98.75
CS 3	98.76
CS-zein0h 1	77.23	77.8	0.538424
CS-zein0h 2	77.87
CS-zein0h 3	78.3
CS-zein1h 1	75.93	75.1867	0.782581
CS-zein1h 2	74.37
CS-zein1h 3	75.26
CS-zein2h 1	71.36	71.6033	0.584323
CS-zein2h 2	72.27
CS-zein2h 3	71.18

## Sheet: Protein
Sample	Protein content/%	Mean values	Standard deviations
CS 1	0.5	0.39	0.105357
CS 2	0.38
CS 3	0.29
CS-zein0h 1	21.64	21.4267	0.191398
CS-zein0h 2	21.37
CS-zein0h 3	21.27
CS-zein1h 1	23.85	24.1833	0.351188
CS-zein1h 2	24.55
CS-zein1h 3	24.15
CS-zein2h 1	28.03	27.8367	0.555818
CS-zein2h 2	27.21
CS-zein2h 3	28.27

## Sheet: Sheet1
weight of CS-zein0h 1	1.66
weight of CS-zein0h 2	1.58	0.105987
weight of CS-zein0h 3	1.79	1.67667
Protein content of CS-zein0h 1	0.2164
Protein content of CS-zein0h 2	0.2137	0.00191398
Protein content of CS-zein0h 3	0.2127	0.214267
Protein weight of CS-zein0h 1	0.359224
Protein weight of CS-zein0h 2	0.337646	0.0215435
Protein weight of CS-zein0h 3	0.380733	0.359201
Protein weight of 45 mL thermal-treated zein ethanolic solution 1	0.41
Protein weight of 45 mL thermal-treated zein ethanolic solution 2	0.42	0.0057735
Protein weight of 45 mL thermal-treated zein ethanolic solution 3	0.42	0.416667
protein weight of the supernatant after centrifugation 1	0.06
protein weight of the supernatant after centrifugation 2	0.08	0.0152753
protein weight of the supernatant after centrifugation 3	0.05	0.0633333
