# Supplementary material for: Preparation of Natural Food-Grade Core-Shell Starch/Zein Microparticles by Antisolvent Exchange and Transglutaminase Crosslinking for Reduced Digestion of Starch
Source: Front Nutr. 2022 Apr 15;9:879757. doi: 10.3389/fnut.2022.879757 (PMC9053832; doi:10.3389/fnut.2022.879757)
Supplement: Supplementary Table 3 — Data sheet of X-ray diffractogram of native corn starch, unshelled swollen corn starch granules, zein, thermal-treated zein and core-shell starch/zein microparticles crosslinked by TGase for different times (0, 1, and 2 h). [file Data_Sheet_3.xlsx]

## Sheet: Sheet1
	Native corn starch (35.23%)	Unshelled swollen corn starch granules (19.64%)	Zein	Thermal-treated zein	CS-zein 0h microparticles (32.05%)	CS-zein 1h microparticles (35.58%)	CS-zein 2h microparticles (42.46%)
4	6081	4669	3123	2823	1686	995	259
4.0204	6095	4653	3089	2789	1714	967	236
4.04081	6043	4675	3073	2773	1710	984	219
4.06121	6061	4625	3076	2776	1772	973	241
4.08162	6090	4623	3054	2754	1719	986	254
4.10202	6054	4667	3008	2708	1752	924	283
4.12242	6044	4655	3052	2752	1705	981	310
4.14283	6085	4679	3079	2779	1718	952	334
4.16323	6059	4637	3077	2777	1732	1002	272
4.18364	6082	4647	3055	2755	1704	993	252
4.20404	6088	4664	3114	2814	1749	1010	269
4.22445	6082	4680	3018	2718	1773	1035	285
4.24485	6095	4640	3112	2812	1703	1032	245
4.26525	6064	4633	3071	2771	1711	1020	238
4.28566	6030	4660	3006	2706	1788	1028	265
4.30606	6012	4688	3090	2790	1679	1024	293
4.32647	6051	4665	3040	2740	1760	1010	290
4.34687	6020	4656	3123	2823	1765	1053	311
4.36727	6023	4668	3016	2716	1670	1016	323
4.38768	5993	4662	3042	2742	1776	1033	317
4.40808	6038	4625	3015	2715	1741	1025	280
4.42849	6028	4669	3034	2734	1735	1010	324
4.44889	5895	4633	3082	2782	1806	1009	288
4.4693	6034	4586	3115	2815	1783	1018	308
4.4897	5979	4644	3049	2749	1743	988	299
4.5101	5950	4701	3086	2786	1725	1068	356
4.53051	6025	4665	3043	2743	1707	1042	320
4.55091	5927	4650	3126	2826	1721	1060	305
4.57132	5886	4636	3016	2716	1737	1029	291
4.59172	5946	4636	3027	2727	1714	1015	291
4.61212	5888	4630	3035	2735	1696	1027	325
4.63253	5827	4633	3078	2778	1737	1046	338
4.65293	5928	4674	3057	2757	1685	993	379
4.67334	5844	4667	3053	2673	1673	999	372
4.69374	5848	4652	2980	2680	1708	1045	357
4.71415	5931	4666	3152	2852	1709	1068	371
4.73455	5852	4637	3076	2776	1698	1036	342
4.75495	5890	4653	3007	2707	1771	1046	358
4.77536	5931	4663	3010	2710	1748	1034	348
4.79576	5843	4607	3005	2705	1713	996	312
4.81617	5938	4672	3074	2774	1669	1014	377
4.83657	5910	4659	2979	2679	1764	1036	364
4.85697	5876	4647	3062	2762	1785	1027	352
4.87738	5798	4662	3059	2759	1776	1026	367
4.89778	5864	4690	3033	2733	1767	1060	395
4.91819	5873	4599	2997	2697	1807	1042	364
4.93859	5839	4670	3112	2812	1759	1073	375
4.959	5849	4622	3105	2805	1719	1074	327
4.9794	5741	4648	3104	2804	1814	1063	353
4.9998	5846	4685	2978	2678	1777	1072	390
5.02021	5802	4700	3072	2772	1805	1028	405
5.04061	5789	4675	3006	2706	1716	1115	380
5.06102	5799	4645	3025	2725	1813	1029	350
5.08142	5801	4658	3004	2704	1746	1049	383
5.10182	5816	4670	3021	2721	1811	1053	375
5.12223	5818	4662	3025	2725	1791	1034	367
5.14263	5790	4656	3044	2744	1761	1055	361
5.16304	5787	4641	3081	2781	1807	1021	346
5.18344	5785	4698	3071	2771	1833	1068	403
5.20385	5753	4699	3019	2719	1829	1015	404
5.22425	5812	4644	3128	2828	1764	1053	349
5.24465	5781	4674	3134	2834	1795	1057	409
5.26506	5802	4729	3062	2762	1761	1079	434
5.28546	5749	4685	3038	2738	1865	1062	390
5.30587	5753	4715	3118	2818	1811	1049	420
5.32627	5796	4730	3090	2790	1823	1061	435
5.34667	5791	4700	3060	2760	1833	1088	375
5.36708	5723	4714	3111	2811	1797	1073	419
5.38748	5716	4736	3102	2802	1804	1095	441
5.40789	5811	4702	3078	2778	1831	1074	427
5.42829	5796	4707	3078	2778	1791	1087	412
5.4487	5766	4724	3092	2792	1876	1088	429
5.4691	5767	4692	3135	2835	1881	1090	397
5.4895	5804	4735	3068	2768	1823	1127	440
5.50991	5802	4739	3124	2824	1840	1099	444
5.53031	5800	4719	3085	2785	1816	1084	424
5.55072	5731	4707	3150	2850	1837	1134	412
5.57112	5829	4721	3166	2866	1849	1096	446
5.59152	5720	4715	3092	2792	1754	1111	440
5.61193	5731	4728	3220	2920	1852	1089	453
5.63233	5746	4740	3159	2859	1851	1138	465
5.65274	5794	4715	3175	2875	1807	1096	440
5.67314	5723	4739	3131	2831	1814	1125	464
5.69355	5751	4714	3195	2895	1823	1131	439
5.71395	5790	4776	3192	2892	1833	1119	461
5.73435	5709	4734	3160	2860	1768	1061	466
5.75476	5757	4702	3232	2932	1762	1074	427
5.77516	5702	4709	3234	2934	1815	1112	434
5.79557	5788	4762	3206	2906	1858	1088	487
5.81597	5738	4708	3164	2864	1862	1151	433
5.83637	5663	4739	3158	2858	1836	1122	464
5.85678	5698	4767	3216	2916	1845	1128	512
5.87718	5707	4745	3170	2870	1868	1134	480
5.89759	5704	4720	3297	2997	1799	1148	465
5.91799	5692	4728	3270	2970	1880	1140	533
5.9384	5717	4744	3271	2971	1844	1130	539
5.9588	5677	4709	3337	3037	1804	1173	484
5.9792	5772	4736	3289	2989	1847	1187	511
5.99961	5651	4776	3275	2975	1837	1204	521
6.02001	5689	4730	3235	2935	1796	1152	505
6.04042	5678	4727	3250	2950	1745	1127	522
6.06082	5647	4717	3283	2983	1826	1169	512
6.08122	5671	4732	3290	2990	1791	1183	527
6.10163	5726	4727	3283	2983	1819	1163	522
6.12203	5619	4714	3243	2943	1857	1142	509
6.14244	5607	4750	3312	3012	1854	1157	511
6.16284	5665	4768	3221	2921	1805	1182	533
6.18325	5673	4757	3258	2958	1766	1170	522
6.20365	5661	4747	3306	2936	1771	1203	592
6.22405	5614	4744	3346	2976	1782	1186	589
6.24446	5625	4738	3306	2936	1755	1202	583
6.26486	5616	4746	3344	2974	1818	1184	591
6.28527	5675	4762	3371	3001	1839	1200	617
6.30567	5546	4754	3344	2974	1860	1199	609
6.32607	5590	4721	3360	2990	1869	1209	576
6.34648	5654	4735	3341	2971	1854	1231	590
6.36688	5717	4732	3395	3025	1823	1211	587
6.38729	5639	4727	3360	2990	1841	1189	582
6.40769	5651	4793	3382	3012	1823	1172	548
6.4281	5662	4742	3369	2999	1821	1221	567
6.4485	5641	4765	3363	2993	1807	1217	590
6.4689	5660	4811	3433	3063	1938	1240	636
6.48931	5627	4739	3436	3066	1861	1206	564
6.50971	5544	4767	3369	2999	1881	1136	592
6.53012	5574	4790	3406	3036	1907	1237	615
6.55052	5546	4792	3368	2998	1856	1220	615
6.57092	5537	4784	3404	3034	1866	1239	549
6.59133	5669	4751	3511	3141	1865	1198	564
6.61173	5624	4765	3435	3065	1843	1207	613
6.63214	5574	4762	3421	3051	1842	1166	628
6.65254	5623	4757	3396	3046	1870	1233	598
6.67295	5599	4823	3511	3061	1875	1243	620
6.69335	5626	4742	3536	3086	1891	1153	620
6.71375	5623	4765	3600	3150	1894	1234	638
6.73416	5590	4811	3472	3022	1862	1229	616
6.75456	5589	4739	3514	3064	1922	1227	632
6.77497	5594	4767	3487	3037	1873	1187	656
6.79537	5606	4790	3559	3109	1844	1233	636
6.81577	5602	4820	3536	3086	1915	1238	675
6.83618	5611	4762	3591	3131	1875	1205	617
6.85658	5597	4775	3638	3078	1861	1246	630
6.87699	5579	4741	3636	3076	1912	1190	616
6.89739	5512	4735	3578	3118	1984	1208	590
6.9178	5580	4774	3579	3119	1952	1236	629
6.9382	5589	4788	3627	3067	1982	1189	643
6.9586	5514	4771	3614	3054	1933	1225	626
6.97901	5590	4803	3658	3098	1946	1254	658
6.99941	5560	4791	3723	3063	1907	1212	656
7.01982	5553	4824	3600	3040	1894	1242	679
7.04022	5588	4750	3687	3177	1875	1221	605
7.06062	5547	4787	3658	3148	1882	1233	642
7.08103	5559	4768	3626	3116	1914	1214	623
7.10143	5491	4777	3809	3099	1949	1224	632
7.12184	5495	4775	3669	3159	1910	1224	630
7.14224	5544	4768	3755	3145	1866	1249	623
7.16265	5503	4789	3773	3163	1918	1231	644
7.18305	5582	4794	3716	3106	1897	1235	649
7.20345	5509	4798	3824	3214	1870	1256	653
7.22386	5529	4779	3757	3147	1921	1203	634
7.24426	5573	4777	3804	3194	1925	1255	632
7.26467	5588	4785	3739	3239	1883	1274	640
7.28507	5588	4775	3826	3226	1929	1219	630
7.30547	5567	4834	3841	3241	1968	1231	689
7.32588	5575	4798	3855	3255	1918	1240	653
7.34628	5585	4803	3860	3260	1924	1236	658
7.36669	5573	4807	3838	3238	1909	1338	662
7.38709	5570	4807	3839	3239	1896	1276	772
7.4075	5578	4796	3853	3253	1937	1284	651
7.4279	5546	4804	3805	3205	1932	1249	659
7.4483	5515	4814	3880	3280	1918	1254	669
7.46871	5536	4781	3857	3257	1926	1276	636
7.48911	5519	4808	3840	3240	1946	1254	663
7.50952	5546	4825	3955	3205	1957	1253	680
7.52992	5563	4821	3882	3132	1957	1248	676
7.55032	5568	4817	3935	3185	1961	1269	672
7.57073	5565	4862	3978	3228	2004	1223	717
7.59113	5575	4827	4056	3306	1943	1244	682
7.61154	5566	4823	4020	3270	1892	1311	678
7.63194	5576	4875	3969	3219	1876	1294	730
7.65235	5518	4808	3958	3208	1921	1263	663
7.67275	5571	4887	3980	3230	1923	1238	742
7.69315	5564	4827	3966	3216	1940	1278	682
7.71356	5591	4851	4040	3290	1922	1257	706
7.73396	5583	4812	3951	3201	1944	1276	667
7.75437	5609	4835	4086	3336	1947	1273	690
7.77477	5572	4857	4103	3353	1957	1261	712
7.79517	5550	4820	4049	3299	1882	1295	675
7.81558	5586	4868	4054	3304	1884	1278	723
7.83598	5603	4841	4040	3290	1907	1303	736
7.85639	5606	4795	4091	3341	1867	1292	700
7.87679	5596	4847	4224	3374	1854	1276	752
7.8972	5510	4784	4032	3182	1930	1281	689
7.9176	5538	4809	4166	3316	1864	1343	714
7.938	5518	4826	4167	3317	1900	1298	731
7.95841	5568	4836	4157	3307	1915	1298	741
7.97881	5565	4843	4205	3355	1938	1256	748
7.99922	5573	4885	4131	3281	1936	1309	790
8.01962	5495	4805	4226	3326	1896	1257	710
8.04002	5598	4808	4131	3231	1918	1323	713
8.06043	5517	4835	4230	3330	1914	1307	740
8.08083	5497	4825	4272	3372	1908	1335	730
8.10124	5526	4856	4242	3342	1851	1329	761
8.12164	5589	4874	4316	3416	1893	1366	779
8.14205	5495	4828	4281	3381	1980	1299	733
8.16245	5548	4818	4244	3344	1952	1328	723
8.18285	5596	4892	4261	3361	1998	1335	797
8.20326	5529	4905	4214	3314	1931	1312	810
8.22366	5613	4836	4256	3356	1963	1378	741
8.24407	5576	4826	4299	3399	1947	1378	731
8.26447	5560	4842	4270	3370	1964	1333	747
8.28487	5613	4879	4386	3486	1926	1337	744
8.30528	5566	4880	4330	3430	2013	1297	765
8.32568	5568	4893	4362	3462	2025	1290	778
8.34609	5595	4846	4290	3390	1989	1305	731
8.36649	5525	4923	4419	3519	2024	1335	808
8.3869	5513	4859	4272	3372	2068	1335	744
8.4073	5561	4872	4399	3399	1970	1294	757
8.4277	5560	4891	4454	3454	2027	1307	776
8.44811	5556	4936	4381	3381	2023	1334	821
8.46851	5560	4888	4450	3450	2030	1344	773
8.48892	5584	4942	4363	3363	1902	1327	827
8.50932	5558	4945	4315	3315	1979	1354	830
8.52972	5520	4911	4426	3426	1991	1306	796
8.55013	5584	4898	4464	3464	2038	1327	783
8.57053	5567	4884	4420	3420	1955	1340	769
8.59094	5516	4849	4405	3405	1923	1388	734
8.61134	5524	4837	4420	3420	2008	1327	722
8.63175	5577	4917	4389	3389	1997	1377	802
8.65215	5574	4924	4374	3374	1978	1300	809
8.67255	5585	4873	4402	3402	1989	1373	758
8.69296	5540	4896	4491	3491	1995	1378	781
8.71336	5583	4907	4470	3470	1987	1400	782
8.73377	5573	4911	4389	3389	2016	1353	766
8.75417	5534	4934	4437	3437	2042	1329	789
8.77457	5542	4922	4442	3442	1992	1378	777
8.79498	5529	4924	4494	3494	1986	1352	779
8.81538	5632	4939	4506	3506	2048	1348	794
8.83579	5523	4937	4405	3405	1975	1399	832
8.85619	5554	4931	4584	3584	1986	1388	826
8.8766	5569	4935	4525	3525	2024	1373	830
8.897	5587	4915	4464	3464	1957	1384	810
8.9174	5598	4953	4506	3506	1959	1348	848
8.93781	5580	4911	4430	3430	1964	1360	806
8.95821	5592	4914	4435	3435	2055	1350	809
8.97862	5582	4929	4523	3523	2001	1367	824
8.99902	5552	4886	4572	3572	2015	1375	781
9.01942	5551	4916	4392	3592	1976	1373	811
9.03983	5599	4925	4529	3529	1985	1346	820
9.06023	5650	4961	4519	3519	2010	1368	856
9.08064	5652	4886	4398	3598	2028	1350	781
9.10104	5587	4893	4509	3559	2033	1382	788
9.12145	5542	4919	4519	3519	2076	1378	814
9.14185	5636	4930	4569	3569	2070	1318	825
9.16225	5632	4931	4503	3503	2043	1330	826
9.18266	5591	4907	4604	3554	2121	1370	802
9.20306	5561	4947	4561	3561	2141	1360	752
9.22347	5660	4956	4483	3583	2041	1376	821
9.24387	5601	4954	4456	3556	2056	1448	819
9.26427	5613	4992	4404	3604	2045	1376	857
9.28468	5614	4942	4455	3555	2099	1344	807
9.30508	5631	4971	4447	3547	1992	1362	836
9.32549	5646	4960	4435	3535	2014	1363	825
9.34589	5526	4959	4540	3640	1981	1411	824
9.3663	5592	5010	4516	3616	2017	1336	875
9.3867	5540	4939	4425	3525	2070	1366	804
9.4071	5624	4968	4448	3548	2077	1403	833
9.42751	5590	4967	4483	3583	2025	1365	832
9.44791	5595	4941	4507	3607	2049	1382	806
9.46832	5621	4936	4462	3562	2046	1429	801
9.48872	5685	4953	4414	3514	2031	1441	818
9.50912	5661	4992	4439	3539	2038	1360	857
9.52953	5664	4945	4473	3573	2052	1361	810
9.54993	5598	5022	4477	3577	2120	1391	887
9.57034	5621	4970	4364	3464	2082	1431	835
9.59074	5686	4969	4413	3513	2118	1397	834
9.61115	5673	4967	4368	3468	2054	1401	732
9.63155	5643	4957	4360	3460	2082	1364	822
9.65195	5602	4948	4451	3551	2069	1404	813
9.67236	5602	4980	4424	3524	2100	1390	885
9.69276	5534	5059	4412	3512	2154	1386	934
9.71317	5554	4982	4307	3557	2022	1392	817
9.73357	5574	4991	4342	3592	1996	1390	906
9.75397	5578	5053	4266	3516	2089	1353	888
9.77438	5618	4996	4362	3612	2043	1341	831
9.79478	5626	4982	4308	3558	2082	1367	817
9.81519	5616	4979	4299	3549	2127	1412	814
9.83559	5605	5068	4260	3510	2078	1381	903
9.856	5576	4952	4242	3492	2054	1373	787
9.8764	5547	4972	4390	3640	2069	1375	807
9.8968	5549	4981	4395	3645	2050	1380	816
9.91721	5583	4961	4318	3568	2095	1431	796
9.93761	5571	4964	4299	3549	2142	1394	799
9.95802	5619	4993	4319	3569	2133	1458	828
9.97842	5594	5045	4382	3632	2084	1379	880
9.99882	5602	4980	4340	3590	2059	1429	815
10.0192	5616	5000	4245	3495	2080	1399	835
10.0396	5619	5007	4235	3485	2087	1391	842
10.06	5619	4980	4222	3472	2058	1412	815
10.0804	5586	4999	4316	3566	2060	1422	834
10.1008	5581	4974	4265	3515	2027	1376	809
10.1212	5596	5015	4232	3482	2073	1413	898
10.1417	5613	5026	4222	3472	2072	1368	831
10.1621	5613	5021	4299	3549	2093	1382	826
10.1825	5620	4968	4183	3483	2085	1389	773
10.2029	5631	5000	4136	3436	2110	1340	805
10.2233	5628	5001	4230	3530	2085	1388	806
10.2437	5638	5056	4226	3526	2080	1371	861
10.2641	5581	5094	4203	3503	2160	1397	899
10.2845	5672	5027	4176	3476	2108	1410	832
10.3049	5611	5027	4126	3426	2046	1424	832
10.3253	5636	5038	4267	3567	2071	1407	843
10.3457	5629	5089	4115	3415	2065	1456	894
10.3661	5645	5072	4229	3529	2096	1399	877
10.3865	5647	5019	4224	3524	2057	1396	824
10.4069	5648	5046	4155	3455	2044	1381	851
10.4273	5641	5044	4147	3447	2021	1394	839
10.4477	5649	5045	4184	3484	2011	1397	810
10.4681	5652	5097	4163	3463	1990	1364	862
10.4885	5651	5077	4077	3477	2073	1368	842
10.5089	5704	5044	4047	3447	2060	1431	809
10.5293	5685	5125	4121	3521	2053	1337	890
10.5497	5685	5120	4135	3535	2071	1449	885
10.5701	5621	5084	4119	3519	2058	1395	849
10.5905	5657	5065	4079	3479	2068	1345	830
10.6109	5626	5085	4053	3453	2004	1365	850
10.6314	5665	5069	4084	3484	2037	1394	834
10.6518	5686	5125	4036	3436	2065	1402	860
10.6722	5688	5123	3946	3346	2019	1366	868
10.6926	5684	5061	3970	3370	1999	1424	806
10.713	5648	5092	3990	3390	2068	1388	837
10.7334	5714	5101	4033	3433	2025	1376	846
10.7538	5687	5097	4063	3463	2108	1386	842
10.7742	5687	5085	3957	3357	2044	1366	780
10.7946	5712	5105	4077	3477	2067	1384	800
10.815	5716	5093	4017	3417	2156	1354	788
10.8354	5662	5069	4073	3473	2100	1360	764
10.8558	5750	5141	3913	3313	2149	1359	836
10.8762	5671	5077	3971	3371	1964	1409	772
10.8966	5724	5130	3906	3306	2015	1411	815
10.917	5708	5111	3947	3347	2024	1441	796
10.9374	5691	5185	3886	3286	2057	1416	870
10.9578	5710	5143	4018	3418	2056	1398	828
10.9782	5708	5132	3976	3376	2041	1390	817
10.9986	5689	5124	3991	3391	2124	1378	809
11.019	5722	5165	3878	3378	2045	1395	850
11.0394	5728	5139	3895	3395	2033	1377	844
11.0598	5664	5161	3864	3364	2067	1335	816
11.0802	5664	5165	3991	3491	2040	1372	820
11.1006	5678	5148	3949	3449	2013	1378	803
11.1211	5671	5173	3986	3486	2105	1350	828
11.1415	5683	5169	3838	3338	2100	1385	824
11.1619	5729	5187	3898	3398	2033	1382	842
11.1823	5768	5157	3811	3311	2046	1388	812
11.2027	5786	5151	3806	3306	2092	1385	806
11.2231	5755	5159	3838	3338	2005	1367	814
11.2435	5733	5158	3839	3339	2008	1354	813
11.2639	5790	5123	3817	3317	2051	1398	778
11.2843	5836	5149	3786	3286	2035	1397	804
11.3047	5805	5111	3800	3300	2006	1421	766
11.3251	5763	5156	3911	3411	2080	1353	811
11.3455	5777	5179	3794	3294	2011	1373	834
11.3659	5726	5168	3771	3271	2024	1366	823
11.3863	5672	5190	3807	3307	2060	1421	825
11.4067	5804	5202	3886	3386	2087	1340	807
11.4271	5742	5235	3818	3318	2030	1385	840
11.4475	5806	5170	3748	3248	2033	1385	775
11.4679	5740	5240	3731	3231	2062	1404	845
11.4883	5816	5210	3749	3249	2016	1358	815
11.5087	5810	5245	3687	3187	2152	1372	850
11.5291	5791	5224	3750	3180	2031	1356	829
11.5495	5799	5190	3840	3270	2051	1422	795
11.5699	5875	5154	3838	3268	2055	1425	759
11.5903	5829	5234	3718	3248	2018	1433	839
11.6108	5813	5256	3728	3258	2064	1459	861
11.6312	5853	5248	3785	3315	2028	1414	853
11.6516	5770	5187	3688	3218	2034	1345	792
11.672	5785	5146	3742	3272	2045	1385	751
11.6924	5794	5173	3758	3288	2012	1371	778
11.7128	5818	5175	3691	3221	2019	1359	780
11.7332	5776	5181	3700	3230	1985	1357	786
11.7536	5807	5185	3638	3168	2054	1393	790
11.774	5832	5216	3731	3261	2025	1384	721
11.7944	5807	5218	3701	3231	1994	1414	803
11.8148	5839	5226	3710	3240	2064	1398	801
11.8352	5829	5242	3671	3201	2012	1411	817
11.8556	5772	5226	3684	3214	2030	1372	801
11.876	5825	5234	3668	3198	2020	1390	809
11.8964	5831	5247	3623	3153	1975	1393	822
11.9168	5833	5230	3633	3163	2035	1326	805
11.9372	5838	5202	3658	3188	1993	1355	777
11.9576	5820	5189	3667	3197	2035	1421	764
11.978	5810	5196	3583	3113	2018	1456	771
11.9984	5856	5219	3571	3101	1972	1349	794
12.0188	5789	5200	3606	3076	1995	1411	775
12.0392	5806	5203	3704	3174	2013	1367	778
12.0596	5825	5211	3588	3128	2037	1369	786
12.08	5849	5241	3614	3154	2054	1381	816
12.1005	5873	5193	3649	3189	2004	1305	768
12.1209	5939	5203	3611	3151	2044	1370	778
12.1413	5800	5263	3583	3123	2014	1432	788
12.1617	5899	5221	3662	3102	2034	1368	776
12.1821	5901	5225	3618	3158	2039	1358	780
12.2025	5922	5278	3562	3102	2010	1385	833
12.2229	5873	5253	3560	3100	1977	1404	808
12.2433	5922	5260	3651	3191	2069	1356	815
12.2637	5800	5257	3595	3135	1983	1382	812
12.2841	5859	5242	3498	3098	1959	1392	797
12.3045	5862	5231	3550	3090	2043	1382	786
12.3249	5880	5240	3645	3185	2070	1353	695
12.3453	5859	5261	3502	3042	2039	1415	816
12.3657	5842	5275	3554	3094	2025	1394	830
12.3861	5909	5265	3612	3152	2105	1393	820
12.4065	5772	5237	3582	3122	2058	1403	792
12.4269	5930	5295	3605	3145	1983	1359	850
12.4473	5875	5234	3628	3168	2002	1399	789
12.4677	5871	5235	3501	3101	1967	1359	790
12.4881	5884	5250	3581	3081	2013	1413	805
12.5085	5857	5223	3518	3018	2015	1412	778
12.5289	5893	5260	3529	3029	2056	1299	815
12.5493	5922	5292	3541	3041	2028	1382	717
12.5697	5909	5277	3515	3015	2050	1397	782
12.5902	5921	5261	3565	3065	1972	1406	766
12.6106	5874	5225	3557	3057	2078	1358	730
12.631	5893	5254	3488	3038	2000	1309	759
12.6514	5928	5259	3495	3045	1988	1431	764
12.6718	5919	5299	3575	3125	2019	1433	804
12.6922	5943	5280	3514	3064	2002	1374	785
12.7126	5912	5269	3540	3090	2005	1401	774
12.733	5947	5285	3517	3067	2058	1379	790
12.7534	5894	5266	3476	3026	2007	1352	771
12.7738	5806	5266	3542	3092	2005	1350	771
12.7942	5933	5282	3546	3096	2047	1327	787
12.8146	5939	5235	3542	3092	2003	1381	740
12.835	5881	5230	3553	3103	2018	1440	735
12.8554	5961	5243	3547	3097	2048	1370	748
12.8758	5875	5277	3463	3013	2036	1373	782
12.8962	5914	5277	3499	3049	2052	1410	782
12.9166	5946	5311	3533	3053	2071	1379	796
12.937	5910	5358	3537	3037	2074	1363	783
12.9574	5935	5357	3489	2989	2031	1430	782
12.9778	6000	5310	3485	2985	2054	1414	735
12.9982	5986	5330	3476	2976	2000	1358	755
13.0186	5969	5336	3550	3050	2080	1449	761
13.039	5963	5346	3495	2995	2052	1365	771
13.0594	6003	5294	3535	3035	2066	1425	719
13.0799	5917	5355	3484	2984	2004	1347	780
13.1003	5957	5366	3468	2968	2016	1467	791
13.1207	5899	5331	3516	2966	2056	1381	756
13.1411	5880	5347	3552	3002	2053	1416	772
13.1615	5953	5326	3391	2941	2052	1412	751
13.1819	5950	5353	3586	3136	2026	1384	778
13.2023	6072	5354	3453	3003	2075	1418	779
13.2227	6028	5305	3490	3040	2089	1403	730
13.2431	5917	5359	3474	3024	2072	1388	784
13.2635	5978	5360	3533	3083	2058	1435	785
13.2839	6047	5358	3453	3063	1995	1363	783
13.3043	5881	5428	3543	3043	2060	1387	813
13.3247	5913	5360	3555	3055	2044	1420	745
13.3451	5972	5353	3556	3056	2005	1379	738
13.3655	6084	5374	3519	3009	2023	1381	759
13.3859	6123	5385	3465	2995	1989	1381	770
13.4063	6053	5406	3506	3036	2044	1382	791
13.4267	6088	5361	3552	3082	1987	1396	746
13.4471	6129	5395	3421	2951	2055	1377	780
13.4675	6063	5425	3390	2920	2058	1422	810
13.4879	6066	5377	3429	2959	2066	1355	762
13.5083	6127	5335	3453	2983	1991	1399	720
13.5287	6066	5373	3496	3026	1985	1342	758
13.5491	6141	5408	3542	3072	2067	1418	793
13.5696	6103	5360	3555	3085	2020	1379	745
13.59	6006	5370	3446	2976	2009	1399	755
13.6104	6155	5377	3555	3085	2023	1393	762
13.6308	6155	5373	3450	2980	2051	1358	758
13.6512	6075	5400	3469	2999	2066	1400	755
13.6716	6120	5397	3510	3040	2080	1402	772
13.692	6124	5380	3537	3067	2061	1407	755
13.7124	6157	5422	3462	2992	2017	1396	797
13.7328	6172	5380	3559	3089	2048	1358	755
13.7532	6107	5398	3516	3046	2051	1375	773
13.7736	6146	5433	3438	2968	1982	1419	808
13.794	6022	5400	3476	3006	2055	1418	775
13.8144	6088	5407	3484	2984	2064	1417	782
13.8348	6187	5399	3472	2922	2015	1402	774
13.8552	6177	5375	3405	2855	2064	1347	750
13.8756	6111	5417	3525	2975	2089	1395	792
13.896	6173	5348	3505	2955	2040	1384	723
13.9164	6169	5416	3497	2947	2071	1326	751
13.9368	6150	5404	3550	3000	2067	1381	729
13.9572	6146	5408	3509	2959	2104	1405	733
13.9776	6224	5430	3582	3032	2043	1364	755
13.998	6146	5418	3555	3005	2048	1369	743
14.0184	6094	5412	3492	2942	2054	1419	737
14.0388	6267	5459	3511	2961	2065	1416	784
14.0593	6266	5394	3549	2999	2090	1420	719
14.0797	6263	5411	3530	2980	2146	1377	736
14.1001	6299	5387	3512	2962	2131	1412	712
14.1205	6162	5440	3586	3036	2072	1425	765
14.1409	6289	5506	3430	2880	1980	1437	831
14.1613	6378	5492	3524	2974	2092	1389	817
14.1817	6337	5373	3486	2936	2096	1394	698
14.2021	6290	5444	3495	2945	2072	1437	769
14.2225	6409	5454	3515	2965	2153	1376	779
14.2429	6288	5438	3494	2944	2038	1401	743
14.2633	6311	5452	3537	2967	2096	1415	757
14.2837	6327	5486	3492	2942	2158	1434	791
14.3041	6346	5423	3502	2952	2082	1401	728
14.3245	6381	5437	3521	2971	2109	1430	742
14.3449	6369	5501	3454	2904	2098	1394	806
14.3653	6376	5486	3508	2958	2165	1402	791
14.3857	6393	5524	3398	2848	2088	1352	829
14.4061	6397	5487	3473	2923	2132	1394	792
14.4265	6431	5450	3514	2964	2142	1386	755
14.4469	6396	5516	3569	3019	2119	1456	821
14.4673	6473	5507	3434	2884	2127	1424	812
14.4877	6557	5526	3559	3009	2082	1440	831
14.5081	6529	5436	3508	2958	2118	1423	741
14.5285	6581	5486	3618	3068	2090	1421	791
14.549	6553	5473	3435	2885	2114	1435	778
14.5694	6592	5460	3592	3042	2060	1363	765
14.5898	6586	5481	3538	2988	2084	1373	786
14.6102	6691	5521	3624	3074	2129	1408	766
14.6306	6674	5513	3480	2930	2126	1427	758
14.651	6662	5476	3525	2995	2094	1420	721
14.6714	6720	5532	3526	3026	2060	1390	777
14.6918	6700	5557	3519	3019	2096	1420	802
14.7122	6823	5495	3492	2992	2139	1431	740
14.7326	6841	5519	3636	2996	2104	1387	764
14.753	6708	5517	3603	2963	2080	1379	762
14.7734	6876	5546	3541	2901	2058	1401	791
14.7938	6952	5503	3633	2993	2035	1404	748
14.8142	6981	5505	3683	2943	2113	1409	750
14.8346	6997	5512	3580	2980	2021	1376	757
14.855	6838	5507	3458	2958	2006	1433	752
14.8754	7019	5490	3545	2945	2043	1374	735
14.8958	7095	5571	3520	2920	2058	1395	816
14.9162	7198	5534	3577	2977	2109	1480	739
14.9366	7136	5558	3676	3076	2055	1433	763
14.957	7081	5579	3526	2926	2094	1452	784
14.9774	7203	5652	3594	2994	2031	1471	857
14.9978	7299	5594	3602	3002	2080	1474	799
15.0182	7310	5584	3581	2981	2029	1465	789
15.0387	7338	5549	3528	3028	2078	1469	754
15.0591	7453	5577	3568	3038	2119	1467	782
15.0795	7312	5518	3567	3037	2084	1469	723
15.0999	7568	5609	3680	3100	2062	1494	814
15.1203	7463	5554	3666	3086	2101	1402	759
15.1407	7419	5579	3552	2972	2122	1497	784
15.1611	7457	5553	3700	3120	2136	1453	758
15.1815	7463	5583	3628	3048	2097	1476	788
15.2019	7509	5546	3582	3002	2108	1408	751
15.2223	7661	5502	3714	3134	2066	1508	707
15.2427	7428	5566	3583	3003	2054	1482	721
15.2631	7490	5593	3571	2991	2132	1470	763
15.2835	7330	5599	3593	3013	2044	1466	769
15.3039	7406	5631	3650	3010	2084	1445	801
15.3243	7450	5579	3662	3022	2097	1467	749
15.3447	7400	5629	3691	3051	2071	1484	799
15.3651	7433	5618	3568	2928	2111	1501	788
15.3855	7266	5603	3657	3017	2149	1473	773
15.4059	7106	5622	3629	3019	2128	1527	792
15.4263	7187	5586	3645	3035	2141	1551	756
15.4467	7223	5572	3681	3071	2127	1522	742
15.4671	7233	5568	3577	2967	2123	1552	738
15.4875	7090	5552	3595	2985	2107	1547	722
15.5079	7046	5593	3669	3059	2148	1515	763
15.5284	6961	5532	3614	3054	2087	1506	702
15.5488	6924	5523	3720	3160	2138	1546	753
15.5692	6855	5562	3672	3112	2162	1494	762
15.5896	6926	5567	3740	3180	2167	1551	767
15.61	6929	5564	3675	3115	2134	1589	734
15.6304	6685	5619	3727	3167	2149	1545	749
15.6508	6820	5501	3666	3106	2131	1574	731
15.6712	6810	5634	3680	3120	2164	1532	764
15.6916	6783	5560	3643	3083	2190	1579	790
15.712	6733	5606	3775	3125	2136	1592	736
15.7324	6807	5616	3746	3096	2146	1592	746
15.7528	6710	5577	3744	3094	2107	1582	717
15.7732	6685	5598	3759	3109	2208	1598	808
15.7936	6677	5620	3710	3060	2170	1566	770
15.814	6512	5628	3675	3025	2178	1565	778
15.8344	6630	5590	3764	3114	2140	1568	840
15.8548	6637	5601	3777	3027	2151	1583	771
15.8752	6537	5570	3741	3091	2220	1624	800
15.8956	6601	5597	3773	3123	2247	1615	827
15.916	6475	5618	3810	3110	2268	1644	848
15.9364	6604	5645	3808	3108	2195	1698	805
15.9568	6599	5642	3895	3195	2222	1628	802
15.9772	6548	5636	3792	3192	2186	1614	826
15.9976	6570	5565	3756	3156	2215	1666	795
16.0181	6538	5596	3829	3229	2246	1687	826
16.0385	6537	5570	3799	3199	2170	1683	870
16.0589	6553	5587	3874	3274	2187	1642	757
16.0793	6520	5624	3743	3143	2224	1618	824
16.0997	6501	5601	3810	3210	2220	1605	790
16.1201	6529	5609	3853	3253	2219	1659	819
16.1405	6552	5622	3835	3235	2238	1627	858
16.1609	6575	5675	3919	3319	2177	1638	827
16.1813	6560	5630	3829	3229	2198	1644	858
16.2017	6649	5649	3871	3271	2191	1620	831
16.2221	6570	5670	3863	3263	2253	1708	853
16.2425	6685	5685	3835	3235	2208	1669	838
16.2629	6594	5694	3924	3274	2261	1702	871
16.2833	6574	5674	3909	3259	2213	1667	863
16.3037	6624	5624	3966	3316	2292	1714	822
16.3241	6674	5674	3927	3277	2253	1661	823
16.3445	6642	5642	3959	3309	2223	1693	903
16.3649	6687	5687	3941	3291	2202	1672	882
16.3853	6711	5711	3981	3331	2224	1629	924
16.4057	6836	5716	3892	3242	2244	1646	914
16.4261	6740	5720	3927	3277	2230	1655	930
16.4465	6835	5715	3943	3293	2238	1668	908
16.4669	6792	5672	3863	3213	2250	1665	950
16.4873	6813	5693	3911	3261	2220	1751	970
16.5078	6821	5701	3959	3309	2215	1667	1026
16.5282	6943	5723	3970	3320	2304	1660	1023
16.5486	6902	5732	3846	3196	2261	1681	1100
16.569	7045	5745	3957	3307	2297	1665	1030
16.5894	7048	5748	3970	3320	2276	1651	1056
16.6098	7076	5736	4022	3342	2297	1697	1102
16.6302	7025	5725	4003	3323	2280	1686	1074
16.6506	7138	5738	3952	3272	2336	1773	1093
16.671	7250	5750	4005	3325	2317	1746	1019
16.6914	7313	5713	4063	3383	2255	1746	1059
16.7118	7238	5738	4056	3376	2308	1713	1111
16.7322	7407	5737	4009	3329	2311	1706	1119
16.7526	7441	5741	4063	3383	2322	1783	1119
16.773	7375	5725	4119	3439	2348	1765	1167
16.7934	7293	5743	3965	3285	2284	1741	1105
16.8138	7537	5757	4057	3377	2285	1720	1139
16.8342	7638	5758	4076	3396	2275	1742	1194
16.8546	7560	5680	4054	3374	2337	1798	1230
16.875	7539	5759	4071	3391	2346	1734	1266
16.8954	7608	5728	4095	3415	2367	1790	1216
16.9158	7578	5698	4075	3395	2328	1828	1253
16.9362	7749	5759	4247	3447	2294	1759	1305
16.9566	7729	5779	4119	3319	2298	1785	1303
16.977	7700	5750	4182	3382	2333	1755	1284
16.9975	7738	5788	4136	3336	2355	1794	1271
17.0179	7851	5801	4070	3270	2417	1781	1239
17.0383	7816	5776	4172	3372	2367	1725	1345
17.0587	7793	5743	4150	3350	2362	1869	1363
17.0791	7865	5735	4193	3393	2406	1828	1291
17.0995	8038	5698	4136	3336	2413	1817	1356
17.1199	7831	5681	4188	3388	2376	1856	1381
17.1403	7819	5729	4214	3414	2420	1869	1338
17.1607	7793	5723	4197	3397	2378	1851	1380
17.1811	7848	5738	4233	3433	2416	1860	1396
17.2015	7979	5739	4251	3451	2413	1918	1441
17.2219	7799	5749	4158	3358	2420	1890	1375
17.2423	7877	5727	4256	3406	2420	1889	1425
17.2627	7901	5681	4264	3414	2465	1853	1446
17.2831	7813	5663	4191	3341	2482	1834	1447
17.3035	7805	5655	4379	3529	2469	1843	1434
17.3239	7761	5651	4231	3381	2466	1893	1460
17.3443	7736	5716	4337	3487	2460	1913	1473
17.3647	7699	5649	4275	3425	2444	1895	1423
17.3851	7833	5623	4366	3516	2507	1849	1415
17.4055	7819	5599	4431	3581	2518	1831	1431
17.4259	7687	5697	4275	3425	2507	1919	1440
17.4463	7628	5678	4331	3481	2490	1906	1454
17.4667	7604	5704	4341	3491	2436	1873	1396
17.4872	7622	5602	4347	3497	2496	1944	1403
17.5076	7546	5646	4352	3502	2448	1889	1417
17.528	7515	5615	4296	3446	2475	1897	1387
17.5484	7535	5635	4230	3380	2474	1923	1365
17.5688	7349	5679	4377	3477	2513	1890	1438
17.5892	7527	5682	4402	3502	2432	1907	1361
17.6096	7623	5607	4451	3551	2457	1896	1332
17.63	7411	5627	4332	3432	2427	1930	1324
17.6504	7507	5609	4406	3506	2439	1851	1360
17.6708	7589	5605	4369	3469	2435	1872	1330
17.6912	7560	5594	4385	3485	2424	1859	1293
17.7116	7552	5604	4422	3522	2434	1850	1331
17.732	7589	5546	4461	3561	2376	1822	1223
17.7524	7563	5589	4539	3639	2419	1794	1325
17.7728	7606	5625	4487	3587	2455	1841	1270
17.7932	7628	5592	4475	3575	2422	1816	1318
17.8136	7664	5567	4384	3484	2397	1792	1241
17.834	7738	5589	4524	3624	2409	1774	1214
17.8544	7781	5587	4379	3479	2387	1796	1194
17.8748	7847	5564	4448	3548	2464	1854	1199
17.8952	7733	5543	4479	3579	2343	1786	1204
17.9156	7896	5547	4477	3577	2347	1775	1210
17.936	7902	5541	4459	3559	2341	1740	1221
17.9564	7880	5520	4350	3450	2320	1727	1245
17.9769	7979	5571	4508	3508	2371	1652	1235
17.9973	8051	5616	4526	3526	2416	1720	1198
18.0177	7993	5557	4553	3553	2367	1716	1095
18.0381	8090	5582	4633	3633	2382	1727	1120
18.0585	8075	5498	4579	3579	2298	1671	1188
18.0789	8077	5506	4456	3456	2306	1664	1009
18.0993	7899	5510	4549	3549	2310	1707	1126
18.1197	8111	5546	4521	3521	2346	1688	1147
18.1401	7943	5515	4547	3547	2315	1691	1098
18.1605	7864	5506	4533	3533	2306	1650	1052
18.1809	7908	5563	4682	3682	2363	1719	996
18.2013	7851	5559	4572	3572	2359	1589	1101
18.2217	7850	5525	4605	3605	2275	1584	1032
18.2421	7802	5514	4557	3557	2284	1574	1069
18.2625	7824	5536	4621	3621	2281	1592	1054
18.2829	7743	5503	4655	3655	2248	1638	1089
18.3033	7684	5539	4516	3516	2284	1649	1033
18.3237	7840	5554	4609	3609	2299	1648	1035
18.3441	7653	5525	4623	3623	2250	1607	1006
18.3645	7696	5517	4733	3658	2282	1538	1062
18.3849	7526	5493	4653	3578	2258	1553	963
18.4053	7618	5543	4622	3547	2308	1570	953
18.4257	7397	5483	4744	3669	2308	1582	984
18.4461	7412	5468	4619	3544	2233	1547	937
18.4666	7402	5490	4731	3656	2255	1563	936
18.487	7366	5525	4732	3657	2240	1525	1003
18.5074	7264	5527	4660	3585	2292	1562	948
18.5278	7322	5538	4782	3707	2253	1585	929
18.5482	7284	5487	4708	3633	2212	1549	975
18.5686	7231	5488	4723	3648	2233	1551	912
18.589	7216	5490	4778	3703	2305	1570	942
18.6094	7172	5505	4717	3642	2260	1574	944
18.6298	7012	5531	4715	3640	2276	1593	957
18.6502	7146	5512	4815	3740	2257	1602	986
18.6706	7071	5514	4690	3615	2289	1601	968
18.691	7006	5519	4651	3576	2214	1624	906
18.7114	7101	5522	4707	3607	2247	1639	918
18.7318	6933	5529	4762	3662	2264	1593	971
18.7522	6874	5550	4818	3718	2280	1661	970
18.7726	6963	5568	4750	3650	2193	1596	1060
18.793	6942	5579	4828	3728	2234	1657	980
18.8134	6956	5599	4758	3658	2284	1615	1009
18.8338	6901	5558	4863	3763	2223	1670	1012
18.8542	6844	5556	4810	3710	2261	1678	974
18.8746	6787	5553	4859	3759	2228	1677	982
18.895	6824	5552	4811	3711	2257	1682	1023
18.9154	6790	5562	4847	3747	2287	1719	1045
18.9358	6776	5577	4753	3653	2252	1677	998
18.9563	6781	5575	4841	3741	2200	1677	1013
18.9767	6763	5654	4814	3714	2259	1652	1071
18.9971	6832	5570	4805	3705	2295	1628	989
19.0175	6735	5581	4794	3694	2266	1712	1017
19.0379	6655	5597	4918	3818	2241	1670	1055
19.0583	6784	5573	4844	3744	2262	1741	1057
19.0787	6688	5611	4841	3741	2231	1765	1073
19.0991	6771	5607	4774	3674	2243	1777	1017
19.1195	6765	5589	4783	3683	2259	1793	1104
19.1399	6650	5610	4953	3853	2244	1779	1152
19.1603	6671	5602	4816	3716	2231	1836	1086
19.1807	6727	5639	4836	3736	2280	1834	1164
19.2011	6681	5643	4862	3762	2244	1847	1128
19.2215	6749	5656	4756	3656	2271	1712	1108
19.2419	6696	5678	4893	3793	2305	1811	1159
19.2623	6793	5714	4946	3846	2243	1780	1252
19.2827	6679	5718	4953	3853	2276	1829	1196
19.3031	6687	5621	4950	3850	2294	1788	1197
19.3235	6808	5637	4904	3804	2297	1850	1259
19.3439	6771	5643	4879	3779	2341	1849	1189
19.3643	6787	5656	4933	3833	2364	1868	1263
19.3847	6680	5662	4962	3862	2367	1899	1206
19.4051	6731	5670	4898	3798	2410	1882	1353
19.4255	6680	5679	4930	3830	2349	1934	1367
19.446	6721	5701	4897	3797	2346	1897	1237
19.4664	6741	5713	4911	3811	2403	1863	1208
19.4868	6756	5680	4855	3755	2392	1930	1237
19.5072	6683	5665	4962	3862	2341	1965	1295
19.5276	6772	5687	4836	3736	2333	1961	1387
19.548	6800	5709	4845	3745	2432	1924	1202
19.5684	6652	5731	4830	3730	2377	2040	1330
19.5888	6741	5733	4784	3684	2407	2021	1322
19.6092	6839	5734	4954	3854	2380	1967	1389
19.6296	6797	5738	4947	3847	2375	1961	1379
19.65	6829	5741	4798	3698	2422	1998	1373
19.6704	6746	5740	4778	3678	2412	1955	1371
19.6908	6720	5762	4795	3695	2417	1969	1380
19.7112	6815	5774	4860	3760	2482	1962	1269
19.7316	6847	5793	4850	3750	2477	1979	1317
19.752	6769	5804	4844	3744	2443	1962	1451
19.7724	6787	5770	4920	3820	2414	2000	1364
19.7928	6724	5763	4745	3645	2494	1957	1330
19.8132	6728	5756	4886	3786	2497	2009	1383
19.8336	6788	5846	4830	3730	2475	1988	1381
19.854	6818	5838	4897	3797	2494	2022	1490
19.8744	6820	5827	4869	3769	2486	2054	1426
19.8948	6822	5822	4763	3763	2521	2050	1356
19.9152	6794	5812	4961	3861	2492	1971	1436
19.9357	6769	5816	4884	3784	2492	2052	1385
19.9561	6856	5814	4868	3768	2474	2025	1452
19.9765	6813	5772	4803	3703	2461	2022	1369
19.9969	6880	5764	4812	3712	2508	2011	1405
20.0173	6869	5781	4880	3780	2538	2035	1484
20.0377	6947	5766	4874	3774	2459	2045	1346
20.0581	6868	5822	4732	3632	2457	2019	1460
20.0785	6907	5792	4834	3734	2452	1991	1483
20.0989	6860	5786	4884	3784	2479	2037	1384
20.1193	6816	5721	4776	3676	2461	2022	1399
20.1397	6846	5716	4919	3819	2430	2053	1465
20.1601	6813	5701	4805	3705	2473	1994	1405
20.1805	6698	5683	4794	3694	2498	2045	1371
20.2009	6881	5724	4844	3744	2470	2038	1332
20.2213	6786	5713	4901	3801	2445	1994	1368
20.2417	6709	5752	4830	3730	2478	2034	1389
20.2621	6731	5706	4921	3821	2424	2014	1329
20.2825	6719	5711	4882	3782	2431	1997	1307
20.3029	6751	5694	4917	3817	2409	2023	1334
20.3233	6726	5737	4812	3712	2424	2014	1336
20.3437	6835	5674	4858	3758	2441	2036	1270
20.3641	6733	5740	4958	3858	2431	2024	1363
20.3845	6723	5726	4927	3827	2429	2050	1293
20.4049	6674	5731	4922	3822	2431	1985	1366
20.4254	6662	5683	4908	3808	2445	1975	1305
20.4458	6713	5682	4824	3724	2415	2014	1273
20.4662	6621	5685	4844	3744	2402	1996	1345
20.4866	6562	5705	4855	3755	2402	1995	1233
20.507	6611	5655	4817	3717	2405	1981	1258
20.5274	6521	5672	4701	3711	2402	1928	1249
20.5478	6608	5658	4912	3712	2388	1982	1277
20.5682	6618	5698	4786	3686	2428	1913	1187
20.5886	6567	5658	4795	3695	2418	1958	1201
20.609	6519	5653	4804	3704	2353	1883	1253
20.6294	6598	5621	4774	3674	2341	1884	1241
20.6498	6468	5629	4770	3670	2379	1924	1200
20.6702	6626	5570	4792	3692	2390	1938	1200
20.6906	6549	5607	4882	3782	2357	1947	1195
20.711	6556	5622	4895	3795	2372	1894	1150
20.7314	6489	5585	4743	3643	2335	1916	1149
20.7518	6623	5605	4776	3676	2355	1885	1096
20.7722	6625	5578	4743	3643	2328	1908	1107
20.7926	6481	5600	4804	3704	2330	1860	1086
20.813	6517	5610	4782	3682	2280	1852	1163
20.8334	6435	5585	4711	3611	2325	1857	1127
20.8538	6516	5566	4837	3737	2316	1839	1185
20.8742	6391	5521	4793	3693	2271	1853	1131
20.8946	6468	5577	4813	3713	2327	1850	1138
20.9151	6525	5541	4651	3551	2291	1866	1102
20.9355	6528	5557	4744	3644	2307	1829	1101
20.9559	6509	5570	4861	3761	2320	1789	1108
20.9763	6483	5587	4692	3592	2307	1818	1103
20.9967	6486	5495	4723	3623	2295	1789	1145
21.0171	6483	5555	4758	3658	2275	1749	1112
21.0375	6462	5557	4830	3730	2277	1797	1102
21.0579	6495	5516	4789	3689	2241	1846	1099
21.0783	6357	5554	4717	3617	2230	1779	1098
21.0987	6424	5521	4729	3629	2222	1759	1095
21.1191	6428	5565	4649	3549	2209	1806	1033
21.1395	6475	5546	4743	3643	2209	1757	1046
21.1599	6375	5594	4758	3658	2163	1757	995
21.1803	6421	5544	4762	3662	2204	1745	1081
21.2007	6523	5578	4795	3695	2232	1752	1029
21.2211	6518	5569	4729	3629	2164	1716	1002
21.2415	6462	5547	4768	3668	2165	1678	1115
21.2619	6522	5479	4820	3720	2192	1666	1062
21.2823	6457	5480	4690	3590	2128	1704	979
21.3027	6463	5507	4728	3628	2138	1681	1007
21.3231	6506	5443	4614	3514	2140	1754	937
21.3435	6491	5553	4833	3733	2180	1770	1000
21.3639	6467	5555	4650	3550	2119	1813	976
21.3843	6463	5495	4647	3547	2135	1779	998
21.4048	6502	5534	4704	3604	2139	1724	1045
21.4252	6454	5470	4584	3484	2091	1775	1027
21.4456	6371	5534	4651	3551	2153	1705	1031
21.466	6428	5486	4599	3499	2115	1695	947
21.4864	6453	5548	4607	3507	2135	1725	985
21.5068	6429	5510	4648	3548	2101	1740	991
21.5272	6565	5530	4734	3634	2105	1736	1028
21.5476	6434	5496	4481	3581	2171	1715	1004
21.568	6519	5498	4699	3649	2152	1695	990
21.5884	6441	5477	4578	3528	2101	1759	919
21.6088	6452	5461	4668	3618	2074	1735	903
21.6292	6437	5530	4684	3634	2010	1705	872
21.6496	6483	5501	4608	3558	2064	1675	903
21.67	6434	5446	4569	3519	2056	1662	848
21.6904	6378	5482	4548	3498	2118	1695	904
21.7108	6477	5468	4550	3500	2080	1728	875
21.7312	6507	5466	4581	3531	2100	1703	873
21.7516	6442	5477	4603	3553	2066	1680	874
21.772	6525	5533	4633	3583	2068	1671	880
21.7924	6481	5479	4632	3582	2047	1659	926
21.8128	6484	5466	4674	3624	2031	1679	913
21.8332	6506	5454	4704	3654	2100	1663	901
21.8536	6417	5436	4594	3544	2071	1644	883
21.874	6522	5492	4515	3465	2016	1632	939
21.8945	6639	5458	4573	3523	2052	1664	905
21.9149	6468	5431	4608	3558	2048	1665	913
21.9353	6556	5433	4672	3622	2016	1665	895
21.9557	6480	5405	4538	3488	2027	1586	907
21.9761	6548	5421	4493	3443	2033	1666	913
21.9965	6493	5407	4542	3492	2049	1648	899
22.0169	6574	5430	4538	3488	2036	1585	922
22.0373	6665	5398	4468	3418	2024	1635	890
22.0577	6691	5388	4490	3440	2006	1617	880
22.0781	6665	5437	4595	3545	2062	1628	919
22.0985	6671	5433	4509	3459	2028	1595	915
22.1189	6573	5458	4487	3437	2018	1624	940
22.1393	6681	5431	4573	3523	1981	1658	913
22.1597	6713	5410	4516	3466	1990	1605	927
22.1801	6765	5419	4544	3494	1999	1560	801
22.2005	6708	5420	4500	3450	2000	1625	802
22.2209	6637	5442	4520	3470	2022	1573	824
22.2413	6735	5472	4481	3431	2035	1587	854
22.2617	6754	5459	4472	3422	2054	1580	841
22.2821	6742	5462	4475	3425	1994	1603	844
22.3025	6759	5453	4531	3481	2005	1570	835
22.3229	6758	5437	4497	3447	2017	1560	819
22.3433	6715	5504	4540	3490	2051	1590	886
22.3637	6727	5407	4432	3382	1974	1591	789
22.3842	6801	5462	4394	3344	1956	1572	844
22.4046	6853	5445	4521	3471	1991	1569	827
22.425	6949	5456	4390	3340	1983	1598	838
22.4454	6928	5479	4467	3417	1994	1608	861
22.4658	6769	5502	4420	3370	2057	1589	884
22.4862	6959	5507	4519	3469	1995	1594	889
22.5066	6859	5468	4407	3407	1962	1549	850
22.527	6988	5407	4460	3460	1947	1513	789
22.5474	6969	5447	4463	3463	2005	1546	829
22.5678	6973	5480	4387	3387	1956	1552	862
22.5882	7032	5385	4415	3415	1955	1518	767
22.6086	7104	5419	4438	3438	1963	1597	801
22.629	7175	5393	4270	3270	1978	1559	775
22.6494	7175	5490	4375	3375	1920	1506	872
22.6698	7210	5442	4377	3377	1960	1534	824
22.6902	7221	5425	4400	3400	1978	1481	807
22.7106	7330	5413	4366	3366	1980	1540	795
22.731	7218	5371	4396	3396	1994	1504	753
22.7514	7326	5503	4445	3445	1950	1537	885
22.7718	7311	5437	4433	3433	1939	1523	819
22.7922	7409	5428	4418	3418	1961	1511	810
22.8126	7505	5466	4371	3371	1961	1546	848
22.833	7548	5467	4353	3353	1966	1528	849
22.8534	7426	5448	4396	3396	1929	1522	830
22.8739	7676	5417	4272	3272	1975	1499	799
22.8943	7437	5429	4276	3276	1948	1479	811
22.9147	7634	5406	4348	3348	1884	1479	788
22.9351	7690	5430	4297	3297	1870	1436	812
22.9555	7587	5417	4295	3295	1857	1460	799
22.9759	7595	5474	4297	3297	1914	1530	856
22.9963	7671	5413	4370	3370	1873	1456	795
23.0167	7665	5425	4393	3393	1885	1427	807
23.0371	7666	5415	4306	3306	1875	1464	797
23.0575	7744	5369	4176	3326	1829	1422	751
23.0779	7712	5415	4319	3369	1875	1422	797
23.0983	7687	5392	4300	3350	1852	1476	774
23.1187	7763	5414	4265	3315	1874	1448	796
23.1391	7780	5399	4227	3377	1859	1463	781
23.1595	7714	5390	4296	3346	1850	1471	772
23.1799	7654	5375	4285	3335	1835	1508	757
23.2003	7701	5393	4268	3318	1853	1485	715
23.2207	7737	5393	4233	3383	1853	1452	715
23.2411	7638	5431	4341	3311	1891	1488	753
23.2615	7664	5387	4120	3270	1847	1490	709
23.2819	7599	5415	4241	3391	1815	1398	737
23.3023	7658	5406	4213	3363	1826	1459	728
23.3227	7604	5426	4394	3344	1846	1437	748
23.3431	7535	5445	4201	3351	1865	1480	767
23.3636	7593	5454	4212	3362	1804	1437	706
23.384	7427	5428	4102	3252	1778	1476	680
23.4044	7616	5411	4209	3359	1861	1432	763
23.4248	7582	5370	4227	3377	1820	1478	722
23.4452	7575	5354	4174	3324	1804	1458	706
23.4656	7432	5349	4196	3346	1799	1390	701
23.486	7468	5412	4176	3326	1862	1426	764
23.5064	7317	5405	4148	3298	1855	1487	757
23.5268	7372	5381	4220	3370	1831	1460	733
23.5472	7369	5404	4215	3365	1854	1413	756
23.5676	7412	5353	4221	3371	1803	1446	705
23.588	7364	5378	4035	3185	1828	1477	730
23.6084	7303	5432	4203	3353	1882	1460	784
23.6288	7320	5359	4122	3272	1809	1436	711
23.6492	7248	5444	4106	3256	1894	1454	796
23.6696	7224	5381	4028	3178	1831	1411	733
23.69	7285	5349	4153	3303	1799	1415	701
23.7104	7249	5360	4096	3246	1810	1405	712
23.7308	7264	5352	4216	3366	1802	1371	704
23.7512	7276	5367	4089	3239	1817	1418	719
23.7716	7224	5392	4152	3302	1842	1419	744
23.792	7208	5433	4178	3328	1783	1457	785
23.8124	7209	5417	4085	3235	1867	1429	769
23.8328	7112	5367	4113	3263	1817	1411	719
23.8533	7219	5406	4133	3283	1856	1441	758
23.8737	7201	5415	4125	3275	1865	1428	767
23.8941	7287	5439	4046	3246	1889	1464	791
23.9145	7091	5341	4011	3211	1791	1418	693
23.9349	7138	5338	4097	3297	1788	1433	690
23.9553	7084	5415	3971	3171	1865	1435	767
23.9757	7084	5464	3983	3183	1914	1379	816
23.9961	7140	5399	4077	3277	1849	1431	751
24.0165	7019	5356	3927	3127	1806	1378	708
24.0369	7052	5351	4021	3221	1801	1442	703
24.0573	7111	5382	4012	3212	1832	1425	734
24.0777	7031	5433	4056	3256	1883	1313	785
24.0981	6991	5357	3929	3129	1807	1339	709
24.1185	7076	5412	3957	3157	1862	1353	764
24.1389	7080	5398	4001	3201	1848	1434	750
24.1593	7033	5405	4014	3214	1855	1374	757
24.1797	6966	5462	3974	3174	1912	1360	814
24.2001	6890	5388	4015	3215	1838	1420	740
24.2205	6908	5495	3964	3164	1915	1340	847
24.2409	6967	5396	3906	3156	1816	1297	748
24.2613	6935	5413	3971	3221	1833	1313	765
24.2817	6976	5402	3886	3236	1822	1341	754
24.3021	6983	5419	3931	3181	1839	1344	771
24.3225	6946	5385	3957	3207	1805	1390	737
24.343	6960	5426	3965	3215	1846	1325	778
24.3634	6876	5473	3927	3177	1893	1348	825
24.3838	6968	5390	3880	3230	1810	1366	742
24.4042	6981	5464	3970	3220	1884	1390	816
24.4246	6865	5454	3874	3224	1874	1330	806
24.445	6842	5451	3848	3198	1871	1349	803
24.4654	6826	5442	3913	3163	1862	1379	794
24.4858	6751	5391	3838	3188	1811	1349	743
24.5062	6785	5397	3923	3173	1817	1401	749
24.5266	6837	5394	3855	3205	1814	1321	746
24.547	6709	5429	4002	3202	1849	1390	781
24.5674	6724	5429	3921	3121	1849	1305	781
24.5878	6735	5420	3939	3139	1840	1373	772
24.6082	6713	5484	3925	3125	1904	1338	836
24.6286	6711	5435	3780	3130	1855	1292	837
24.649	6685	5402	3868	3218	1822	1355	804
24.6694	6604	5399	3821	3171	1819	1305	801
24.6898	6606	5306	3817	3167	1776	1306	668
24.7102	6617	5446	3863	3213	1866	1334	808
24.7306	6636	5410	3852	3202	1830	1391	772
24.751	6563	5426	3863	3213	1846	1289	788
24.7714	6507	5406	3786	3186	1826	1355	768
24.7918	6569	5377	3778	3178	1797	1348	739
24.8122	6573	5387	3879	3179	1807	1327	749
24.8327	6560	5411	3677	3177	1831	1309	773
24.8531	6603	5375	3776	3176	1795	1335	737
24.8735	6486	5406	3835	3135	1826	1280	768
24.8939	6585	5410	3828	3128	1830	1262	772
24.9143	6542	5313	3740	3140	1733	1269	675
24.9347	6489	5323	3792	3192	1743	1290	685
24.9551	6520	5334	3750	3150	1754	1253	696
24.9755	6536	5397	3779	3179	1817	1275	759
24.9959	6489	5330	3726	3126	1750	1305	692
25.0163	6476	5298	3735	3135	1718	1297	660
25.0367	6548	5353	3927	3227	1773	1309	715
25.0571	6462	5378	3743	3143	1798	1323	740
25.0775	6476	5416	3817	3117	1836	1285	778
25.0979	6409	5321	3803	3103	1741	1271	683
25.1183	6436	5322	3703	3103	1742	1312	684
25.1387	6438	5374	3803	3103	1794	1260	736
25.1591	6449	5290	3693	3193	1710	1278	652
25.1795	6367	5371	3653	3153	1791	1265	733
25.1999	6354	5340	3753	3153	1760	1270	702
25.2203	6330	5381	3725	3125	1801	1333	743
25.2407	6388	5338	3620	3120	1758	1279	700
25.2611	6439	5340	3800	3100	1760	1238	702
25.2815	6324	5383	3677	3127	1803	1265	745
25.3019	6399	5402	3718	3168	1822	1241	764
25.3224	6371	5346	3607	3057	1766	1321	708
25.3428	6376	5357	3767	3117	1777	1272	719
25.3632	6451	5310	3639	3089	1730	1302	672
25.3836	6293	5394	3747	3197	1814	1248	756
25.404	6430	5344	3695	3145	1764	1249	706
25.4244	6347	5318	3657	3107	1738	1282	680
25.4448	6240	5332	3655	3105	1752	1272	694
25.4652	6327	5361	3649	3099	1781	1240	723
25.4856	6288	5364	3607	3057	1784	1220	726
25.506	6355	5336	3656	3106	1756	1300	698
25.5264	6256	5317	3689	3139	1737	1291	679
25.5468	6279	5330	3635	3085	1750	1228	692
25.5672	6320	5254	3632	3082	1674	1244	616
25.5876	6347	5327	3570	3050	1747	1303	689
25.608	6238	5303	3651	3131	1723	1225	665
25.6284	6347	5377	3673	3153	1734	1214	676
25.6488	6272	5302	3600	3080	1736	1246	678
25.6692	6365	5395	3567	3047	1759	1204	701
25.6896	6215	5245	3649	3129	1690	1284	632
25.71	6257	5287	3619	3099	1720	1235	662
25.7304	6217	5247	3635	3115	1729	1263	671
25.7508	6235	5265	3601	3081	1765	1214	707
25.7712	6252	5282	3529	3009	1790	1209	732
25.7916	6295	5325	3607	3087	1792	1268	734
25.8121	6276	5306	3611	3091	1748	1211	690
25.8325	6191	5221	3637	3117	1755	1216	697
25.8529	6289	5319	3535	3015	1736	1240	678
25.8733	6285	5315	3622	3102	1764	1211	706
25.8937	6384	5414	3550	3030	1737	1257	679
25.9141	6225	5255	3436	3016	1728	1214	670
25.9345	6268	5298	3625	3075	1783	1269	725
25.9549	6225	5255	3507	3057	1777	1284	719
25.9753	6276	5306	3483	3033	1810	1270	752
25.9957	6322	5352	3594	3044	1740	1248	682
26.0161	6243	5273	3441	3091	1772	1219	714
26.0365	6296	5326	3595	3045	1714	1231	656
26.0569	6305	5335	3555	2905	1725	1240	667
26.0773	6268	5298	3482	3002	1764	1253	706
26.0977	6303	5333	3494	3014	1696	1200	638
26.1181	6300	5330	3490	3010	1733	1254	675
26.1385	6247	5277	3467	2987	1749	1266	691
26.1589	6275	5305	3452	2972	1733	1193	675
26.1793	6350	5380	3482	3002	1735	1263	677
26.1997	6314	5344	3450	2970	1754	1234	696
26.2201	6287	5317	3552	3072	1780	1223	722
26.2405	6364	5394	3534	3054	1743	1190	685
26.2609	6290	5320	3485	3005	1723	1241	665
26.2813	6302	5332	3476	2996	1769	1279	711
26.3018	6216	5246	3497	3017	1790	1252	732
26.3222	6253	5283	3456	2976	1751	1224	693
26.3426	6323	5353	3461	2981	1709	1197	651
26.363	6221	5251	3467	2987	1775	1262	717
26.3834	6368	5398	3477	2997	1764	1252	706
26.4038	6311	5341	3431	2951	1734	1279	676
26.4242	6250	5280	3439	2959	1721	1276	663
26.4446	6250	5280	3403	2923	1771	1231	713
26.465	6336	5366	3466	2986	1778	1211	720
26.4854	6227	5257	3435	2955	1755	1185	697
26.5058	6303	5333	3527	3047	1707	1265	649
26.5262	6324	5354	3379	2899	1712	1262	654
26.5466	6326	5356	3409	2929	1746	1233	688
26.567	6220	5250	3433	2953	1732	1225	674
26.5874	6302	5332	3510	2930	1752	1301	694
26.6078	6376	5406	3412	2962	1695	1215	637
26.6282	6315	5345	3387	2937	1786	1308	728
26.6486	6277	5307	3359	2909	1747	1215	689
26.669	6248	5278	3384	2934	1737	1312	679
26.6894	6277	5307	3395	2945	1750	1206	692
26.7098	6230	5260	3438	2988	1769	1215	711
26.7302	6294	5324	3337	2887	1741	1216	683
26.7506	6270	5300	3315	2865	1798	1293	740
26.771	6301	5331	3350	2900	1751	1227	693
26.7915	6263	5323	3351	2901	1742	1172	684
26.8119	6262	5322	3392	2942	1705	1170	647
26.8323	6258	5328	3378	2928	1745	1216	687
26.8527	6233	5273	3402	2952	1742	1242	684
26.8731	6148	5278	3297	2907	1737	1227	679
26.8935	6166	5296	3213	2823	1697	1212	639
26.9139	6206	5336	3379	2989	1692	1244	634
26.9343	6181	5311	3397	3007	1757	1175	699
26.9547	6220	5350	3357	2967	1741	1212	683
26.9751	6146	5276	3343	2953	1730	1240	672
26.9955	6105	5235	3272	2882	1725	1222	667
27.0159	6163	5293	3316	2926	1743	1204	685
27.0363	6170	5300	3317	2927	1720	1235	662
27.0567	6114	5244	3320	2930	1717	1172	659
27.0771	6135	5265	3354	2964	1764	1220	706
27.0975	6166	5296	3299	2909	1743	1188	685
27.1179	6162	5292	3292	2902	1687	1220	629
27.1383	6138	5268	3388	2998	1688	1216	630
27.1587	6190	5320	3300	2910	1734	1240	676
27.1791	6153	5283	3289	2899	1709	1189	651
27.1995	6145	5275	3257	2867	1738	1210	680
27.2199	6117	5247	3237	2847	1707	1168	649
27.2403	6185	5315	3301	2911	1745	1161	687
27.2607	6196	5326	3257	2867	1689	1197	631
27.2812	6186	5316	3324	2934	1672	1240	614
27.3016	6196	5326	3338	2948	1719	1172	661
27.322	6117	5247	3301	2911	1718	1179	660
27.3424	6179	5309	3288	2898	1689	1208	631
27.3628	6117	5247	3344	2954	1730	1220	672
27.3832	6172	5302	3315	2925	1711	1202	653
27.4036	6141	5271	3359	2969	1670	1200	612
27.424	6198	5328	3283	2893	1722	1210	664
27.4444	6109	5239	3374	2984	1724	1180	666
27.4648	6125	5255	3261	2961	1717	1206	659
27.4852	6143	5273	3183	2883	1737	1094	679
27.5056	6198	5328	3263	2963	1687	1234	629
27.526	6139	5269	3213	2913	1709	1173	651
27.5464	6182	5312	3326	3026	1705	1211	647
27.5668	6100	5230	3216	2916	1745	1188	687
27.5872	6101	5231	3262	2962	1701	1177	643
27.6076	6134	5264	3206	2906	1726	1204	668
27.628	6141	5271	3211	2911	1709	1167	651
27.6484	6171	5301	3255	2955	1702	1153	644
27.6688	6162	5292	3240	2940	1642	1162	584
27.6892	6140	5270	3260	2960	1688	1167	630
27.7096	6156	5286	3249	2949	1714	1195	656
27.73	6100	5230	3255	2955	1678	1180	620
27.7504	6118	5248	3177	2877	1660	1208	602
27.7709	6129	5259	3246	2946	1670	1132	612
27.7913	6157	5287	3201	2901	1752	1139	694
27.8117	6195	5325	3244	2944	1707	1135	649
27.8321	6180	5310	3185	2885	1665	1139	607
27.8525	6127	5257	3190	2890	1659	1149	601
27.8729	6137	5267	3180	2880	1660	1139	602
27.8933	6150	5280	3208	2908	1742	1157	684
27.9137	6120	5250	3218	2918	1654	1159	596
27.9341	6110	5240	3224	2924	1675	1164	617
27.9545	6131	5261	3074	2774	1643	1196	585
27.9749	6148	5278	3103	2803	1679	1159	621
27.9953	6116	5246	3129	2829	1650	1142	592
28.0157	6121	5251	3153	2853	1710	1161	652
28.0361	6157	5287	3165	2865	1660	1165	602
28.0565	6173	5303	3130	2830	1652	1218	594
28.0769	6148	5278	3237	2937	1665	1173	607
28.0973	6185	5315	3108	2808	1674	1240	616
28.1177	6159	5289	3143	2843	1647	1163	589
28.1381	6185	5315	3172	2872	1652	1177	594
28.1585	6179	5309	3124	2824	1614	1194	556
28.1789	6179	5309	3227	2927	1658	1175	600
28.1993	6135	5265	3174	2874	1650	1142	592
28.2197	6185	5315	3115	2815	1666	1155	608
28.2401	6183	5313	3115	2815	1700	1222	642
28.2606	6151	5281	3151	2851	1665	1165	607
28.281	6143	5273	3184	2884	1679	1185	621
28.3014	6110	5240	3169	2869	1654	1217	596
28.3218	6179	5309	3096	2796	1724	1152	666
28.3422	6139	5269	3074	2774	1637	1196	579
28.3626	6164	5294	3156	2856	1723	1186	665
28.383	6187	5317	3193	2893	1684	1196	626
28.4034	6116	5246	3210	2910	1620	1140	562
28.4238	6160	5290	3137	2837	1694	1160	636
28.4442	6152	5282	3071	2771	1781	1180	723
28.4646	6169	5299	3164	2864	1678	1215	620
28.485	6143	5273	3151	2851	1637	1156	579
28.5054	6138	5268	3143	2843	1640	1151	582
28.5258	6151	5281	3109	2809	1705	1113	647
28.5462	6128	5258	3111	2811	1722	1155	664
28.5666	6107	5237	3142	2842	1679	1149	621
28.587	6154	5284	3122	2822	1693	1143	635
28.6074	6121	5251	3102	2802	1711	1181	653
28.6278	6137	5267	3126	2826	1649	1128	591
28.6482	6127	5257	3057	2757	1721	1093	663
28.6686	6188	5318	3055	2755	1709	1116	651
28.689	6168	5298	3137	2837	1653	1163	595
28.7094	6127	5257	3095	2795	1715	1191	657
28.7298	6146	5276	3120	2820	1658	1147	600
28.7503	6148	5278	3184	2884	1658	1097	600
28.7707	6152	5282	3027	2727	1678	1163	620
28.7911	6113	5243	3094	2794	1709	1161	651
28.8115	6151	5281	3032	2732	1669	1180	611
28.8319	6178	5308	3079	2779	1621	1177	563
28.8523	6170	5300	3129	2829	1682	1215	624
28.8727	6157	5287	3019	2719	1679	1117	621
28.8931	6139	5269	3038	2738	1683	1128	625
28.9135	6146	5276	2970	2670	1698	1134	640
28.9339	6118	5248	3002	2702	1693	1241	635
28.9543	6169	5299	3111	2811	1680	1153	622
28.9747	6126	5256	3120	2820	1644	1149	586
28.9951	6182	5312	3092	2792	1695	1119	637
29.0155	6250	5280	3029	2729	1727	1131	669
29.0359	6161	5291	3085	2785	1653	1146	595
29.0563	6161	5291	3093	2793	1694	1106	636
29.0767	6115	5245	3088	2788	1704	1123	646
29.0971	6148	5278	3048	2748	1596	1167	538
29.1175	6135	5265	3026	2726	1629	1129	571
29.1379	6168	5298	3000	2700	1695	1150	637
29.1583	6192	5322	3097	2797	1653	1179	595
29.1787	6186	5316	3083	2783	1667	1213	609
29.1991	6176	5306	2996	2696	1633	1088	575
29.2195	6187	5317	3069	2769	1697	1168	639
29.24	6153	5283	3002	2702	1660	1134	602
29.2604	6188	5318	2976	2676	1581	1122	523
29.2808	6134	5264	3000	2700	1664	1164	606
29.3012	6099	5229	3008	2708	1670	1181	612
29.3216	6092	5222	3032	2732	1674	1136	616
29.342	6121	5251	3006	2706	1621	1103	563
29.3624	6084	5214	2928	2628	1636	1127	578
29.3828	6067	5197	2989	2689	1700	1125	642
29.4032	6108	5238	3000	2700	1700	1123	642
29.4236	6155	5285	2996	2696	1693	1128	635
29.444	6087	5217	2971	2671	1632	1099	574
29.4644	6090	5220	3041	2741	1665	1141	607
29.4848	6081	5211	2978	2678	1660	1129	602
29.5052	6137	5267	2985	2685	1638	1122	580
29.5256	6060	5190	3063	2763	1639	1166	581
29.546	6141	5271	2997	2697	1653	1126	595
29.5664	6121	5251	2979	2679	1655	1144	597
29.5868	6128	5258	2902	2602	1601	1173	543
29.6072	6085	5245	3011	2711	1673	1101	615
29.6276	6095	5255	2997	2697	1653	1202	595
29.648	6068	5228	3014	2714	1681	1098	623
29.6684	6103	5233	2999	2699	1669	1205	611
29.6888	6102	5232	2994	2694	1649	1180	591
29.7092	6071	5231	3006	2706	1690	1108	632
29.7297	6069	5229	2963	2663	1652	1148	594
29.7501	6091	5251	2889	2589	1687	1156	629
29.7705	6104	5234	2982	2682	1633	1203	575
29.7909	6109	5239	2959	2659	1634	1130	576
29.8113	6124	5254	3000	2700	1689	1190	631
29.8317	6065	5195	2969	2669	1677	1111	619
29.8521	6132	5262	2916	2616	1664	1223	606
29.8725	6082	5212	3029	2729	1690	1110	632
29.8929	6112	5242	2932	2632	1694	1115	636
29.9133	6106	5236	2959	2659	1666	1149	608
29.9337	6132	5262	2939	2639	1671	1090	613
29.9541	6081	5211	2971	2671	1629	1139	571
29.9745	6136	5266	3001	2701	1668	1164	610
29.9949	6099	5229	3004	2704	1639	1198	581
30.0153	6111	5241	3017	2717	1717	1169	659
30.0357	6110	5240	2912	2612	1644	1150	586
30.0561	6073	5203	2968	2668	1635	1120	577
30.0765	6127	5257	2936	2636	1626	1111	568
30.0969	6115	5245	3010	2710	1635	1140	577
30.1173	6127	5257	2993	2693	1664	1140	606
30.1377	6063	5193	2953	2653	1679	1162	621
30.1581	6076	5206	3013	2713	1662	1131	604
30.1785	6076	5206	2923	2623	1708	1152	650
30.1989	6079	5209	2947	2647	1636	1120	578
30.2194	6098	5228	2920	2620	1619	1092	561
30.2398	6112	5142	2881	2581	1694	1136	636
30.2602	6079	5209	2894	2594	1607	1132	549
30.2806	6114	5144	2997	2697	1677	1100	619
30.301	6157	5187	2895	2595	1668	1200	610
30.3214	6196	5226	2901	2601	1650	1134	592
30.3418	6167	5197	2938	2638	1672	1117	614
30.3622	6101	5231	2900	2600	1623	1144	565
30.3826	6086	5216	2928	2628	1687	1133	629
30.403	6138	5168	2932	2632	1639	1110	581
30.4234	6138	5168	2847	2547	1672	1190	614
30.4438	6082	5212	2946	2646	1626	1074	568
30.4642	6152	5182	2972	2672	1681	1151	623
30.4846	6085	5215	2903	2603	1697	1183	639
30.505	6048	5178	2866	2566	1616	1145	558
30.5254	6084	5214	2931	2631	1686	1198	628
30.5458	6079	5209	2882	2582	1680	1156	622
30.5662	6081	5211	2928	2628	1604	1138	546
30.5866	6100	5230	2947	2647	1645	1157	587
30.607	6180	5210	2839	2539	1625	1097	567
30.6274	6107	5237	2857	2557	1673	1104	615
30.6478	6035	5165	2885	2585	1677	1106	619
30.6682	6093	5223	2932	2632	1657	1134	599
30.6886	6012	5142	2921	2621	1619	1118	561
30.7091	6047	5177	2888	2588	1664	1150	606
30.7295	6078	5208	2883	2583	1677	1082	619
30.7499	6040	5170	2862	2562	1591	1117	533
30.7703	6067	5197	2917	2617	1668	1124	610
30.7907	6073	5203	2875	2575	1674	1108	616
30.8111	6095	5225	2810	2510	1650	1132	592
30.8315	6095	5225	2912	2612	1674	1136	616
30.8519	6000	5130	2924	2624	1629	1161	571
30.8723	6033	5163	2911	2611	1660	1131	602
30.8927	6058	5188	2882	2582	1642	1159	584
30.9131	6078	5208	2890	2590	1658	1151	600
30.9335	6046	5176	2828	2528	1574	1124	516
30.9539	6064	5194	2812	2512	1654	1105	596
30.9743	6095	5155	2829	2529	1667	1121	609
30.9947	6065	5125	2867	2567	1675	1137	617
31.0151	6091	5151	2867	2567	1621	1152	563
31.0355	6105	5165	2877	2577	1615	1193	557
31.0559	6106	5166	2835	2535	1672	1077	614
31.0763	6062	5122	2867	2567	1678	1117	620
31.0967	6092	5152	2792	2492	1600	1110	542
31.1171	6142	5202	2883	2583	1612	1112	554
31.1375	6034	5094	2801	2501	1615	1119	557
31.1579	6121	5181	2895	2595	1692	1131	634
31.1783	6128	5188	2811	2511	1655	1153	597
31.1988	6099	5159	2895	2595	1662	1142	604
31.2192	6033	5093	2827	2527	1693	1125	635
31.2396	6085	5145	2829	2529	1650	1104	592
31.26	6113	5173	2802	2502	1612	1113	554
31.2804	6038	5168	2875	2575	1636	1146	578
31.3008	5988	5118	2849	2549	1663	1131	605
31.3212	6008	5088	2886	2586	1612	1146	554
31.3416	6057	5137	2847	2547	1683	1114	625
31.362	5958	5128	2860	2560	1626	1102	568
31.3824	6080	5160	2834	2534	1654	1100	596
31.4028	6042	5122	2843	2543	1673	1110	615
31.4232	6088	5168	2840	2540	1638	1101	580
31.4436	6087	5167	2887	2587	1712	1096	654
31.464	6108	5188	2757	2457	1647	1116	589
31.4844	6057	5137	2881	2581	1680	1186	622
31.5048	6004	5084	2841	2541	1663	1133	605
31.5252	6009	5089	2872	2572	1660	1085	602
31.5456	5952	5102	2844	2544	1659	1147	601
31.566	5971	5121	2836	2536	1683	1114	625
31.5864	6052	5132	2877	2577	1646	1090	588
31.6068	6108	5188	2830	2530	1633	1125	575
31.6272	5959	5089	2849	2549	1643	1159	585
31.6476	6020	5150	2841	2541	1653	1147	595
31.668	5995	5125	2840	2540	1654	1070	596
31.6885	6032	5162	2877	2577	1640	1165	582
31.7089	6043	5173	2877	2577	1666	1130	608
31.7293	6001	5131	2808	2508	1616	1100	558
31.7497	5977	5107	2845	2545	1622	1091	564
31.7701	6023	5153	2840	2540	1657	1096	599
31.7905	6049	5179	2801	2501	1652	1114	594
31.8109	6041	5171	2880	2580	1614	1121	556
31.8313	5966	5096	2882	2582	1645	1066	587
31.8517	6005	5135	2890	2590	1648	1099	590
31.8721	5993	5123	2818	2518	1654	1129	596
31.8925	5975	5105	2879	2579	1630	1143	572
31.9129	6018	5148	2891	2591	1645	1083	587
31.9333	6016	5146	2850	2550	1604	1093	546
31.9537	6000	5130	2907	2607	1643	1085	585
31.9741	5882	5112	2748	2448	1620	1074	562
31.9945	5981	5111	2862	2562	1653	1128	595
32.0149	6041	5171	2787	2487	1690	1087	632
32.0353	5995	5125	2835	2535	1625	1098	567
32.0557	6010	5140	2829	2529	1604	1067	546
32.0761	5996	5126	2805	2505	1671	1118	613
32.0965	5982	5112	2786	2486	1627	1101	569
32.1169	5986	5116	2809	2509	1600	1080	542
32.1373	5892	5122	2826	2526	1618	1132	560
32.1577	5946	5076	2848	2548	1601	1077	543
32.1782	5970	5100	2737	2437	1611	1143	553
32.1986	5976	5106	2809	2509	1599	1125	541
32.219	5998	5128	2783	2483	1607	1113	549
32.2394	5986	5116	2831	2531	1623	1119	565
32.2598	6008	5138	2760	2460	1612	1151	554
32.2802	6048	5178	2737	2437	1652	1096	594
32.3006	5987	5117	2784	2484	1620	1130	562
32.321	5999	5129	2795	2495	1640	1106	582
32.3414	6008	5138	2711	2411	1599	1117	541
32.3618	5973	5103	2794	2494	1607	1137	549
32.3822	5982	5112	2753	2453	1628	1085	570
32.4026	6105	5235	2775	2475	1656	1068	598
32.423	5970	5100	2831	2531	1642	1048	584
32.4434	5964	5094	2759	2459	1680	1067	622
32.4638	5939	5069	2692	2392	1613	1098	555
32.4842	6040	5170	2768	2468	1619	1126	561
32.5046	5956	5086	2789	2489	1676	1116	618
32.525	6048	5178	2726	2426	1615	1127	557
32.5454	5987	5117	2793	2493	1591	1143	533
32.5658	6009	5139	2770	2470	1625	1124	567
32.5862	5956	5086	2772	2472	1642	1082	584
32.6066	6024	5154	2746	2446	1570	1076	512
32.627	5927	5057	2778	2478	1615	1075	557
32.6474	5968	5098	2776	2476	1557	1086	499
32.6679	5892	5022	2803	2503	1665	1110	607
32.6883	5910	5040	2724	2424	1608	1156	550
32.7087	5941	5071	2802	2502	1581	1094	523
32.7291	5967	5097	2805	2505	1613	1125	555
32.7495	5984	5114	2780	2480	1612	1126	554
32.7699	5997	5127	2749	2449	1645	1072	587
32.7903	5946	5076	2735	2435	1620	1101	562
32.8107	6027	5057	2738	2438	1626	1107	568
32.8311	5932	5062	2741	2441	1626	1093	568
32.8515	5923	5053	2788	2488	1627	1111	569
32.8719	5989	5119	2742	2442	1583	1118	525
32.8923	5912	5042	2732	2432	1587	1127	529
32.9127	5940	5070	2692	2392	1590	1101	532
32.9331	6041	5071	2697	2397	1613	1066	555
32.9535	5985	5115	2687	2387	1634	1092	576
32.9739	5992	5122	2720	2420	1626	1052	568
32.9943	5987	5117	2757	2457	1620	1076	562
33.0147	5883	5113	2737	2437	1638	1071	580
33.0351	6034	5064	2715	2415	1577	1081	519
33.0555	5934	5064	2711	2411	1633	1130	575
33.0759	5979	5109	2749	2449	1590	1064	532
33.0963	6032	5062	2764	2464	1595	1078	537
33.1167	5967	5097	2659	2359	1617	1133	559
33.1371	6004	5034	2732	2432	1639	1080	581
33.1576	6047	5077	2717	2417	1593	1038	535
33.178	5870	5000	2689	2389	1553	1120	495
33.1984	5949	5079	2700	2400	1586	1136	528
33.2188	6018	5048	2765	2465	1589	1093	531
33.2392	5973	5103	2679	2379	1621	1096	563
33.2596	6030	5060	2696	2396	1585	1078	527
33.28	5989	5119	2735	2435	1625	1045	567
33.3004	5996	5126	2720	2420	1598	1094	540
33.3208	5991	5121	2694	2394	1637	1107	579
33.3412	5939	5069	2712	2412	1625	1146	567
33.3616	6014	5044	2794	2494	1629	1138	571
33.382	5981	5111	2748	2448	1651	1075	593
33.4024	6006	5036	2747	2447	1613	1020	555
33.4228	5965	5095	2701	2401	1668	1084	610
33.4432	5950	5080	2745	2445	1602	1115	544
33.4636	5932	5062	2787	2487	1637	1093	579
33.484	5973	5103	2746	2446	1625	1140	567
33.5044	5922	5052	2722	2422	1614	1120	556
33.5248	6026	5056	2718	2418	1677	1171	619
33.5452	5982	5112	2664	2364	1630	1126	572
33.5656	5987	5117	2700	2400	1615	1121	557
33.586	6056	5086	2701	2401	1646	1120	588
33.6064	5995	5125	2702	2402	1576	1117	518
33.6268	5932	5062	2677	2377	1631	1114	573
33.6473	6003	5033	2712	2412	1617	1094	559
33.6677	5941	5071	2709	2409	1549	1101	491
33.6881	6043	5073	2727	2427	1608	1094	550
33.7085	6040	5070	2722	2422	1610	1110	552
33.7289	6020	5050	2691	2391	1673	1114	615
33.7493	6070	5100	2650	2350	1620	1117	562
33.7697	5930	5060	2711	2411	1650	1130	592
33.7901	5981	5111	2684	2384	1638	1089	580
33.8105	6012	5042	2729	2429	1589	1075	531
33.8309	5973	5103	2747	2447	1616	1089	558
33.8513	6016	5046	2672	2372	1615	1124	557
33.8717	6027	5057	2705	2405	1584	1105	526
33.8921	5978	5108	2727	2427	1644	1109	586
33.9125	5959	5089	2673	2373	1616	1122	558
33.9329	6049	5079	2673	2373	1623	1120	565
33.9533	5980	5070	2693	2393	1685	1040	627
33.9737	5992	5082	2709	2409	1630	1096	572
33.9941	5977	5067	2709	2409	1653	1133	595
34.0145	5994	5084	2682	2382	1628	1030	570
34.0349	5896	5086	2702	2402	1547	1120	489
34.0553	6035	5025	2701	2401	1568	1097	510
34.0757	6041	5031	2713	2413	1577	1115	519
34.0961	5983	5073	2665	2365	1630	1111	572
34.1165	5992	5082	2720	2420	1633	1100	575
34.137	5974	5064	2701	2401	1640	1147	582
34.1574	5950	5040	2682	2382	1643	1142	585
34.1778	5986	5076	2622	2322	1643	1148	585
34.1982	6050	5040	2659	2359	1606	1076	548
34.2186	5982	5072	2671	2371	1605	1111	547
34.239	5897	5087	2687	2387	1629	1141	571
34.2594	5990	5080	2694	2394	1590	1093	532
34.2798	5986	5076	2629	2329	1627	1112	569
34.3002	5946	5036	2711	2411	1628	1111	570
34.3206	6080	5070	2656	2356	1688	1120	630
34.341	5952	5042	2667	2367	1702	1113	644
34.3614	5847	5037	2686	2386	1605	1130	547
34.3818	6002	5032	2586	2286	1587	1112	529
34.4022	5952	5082	2636	2336	1627	1090	569
34.4226	5923	5053	2622	2322	1699	1107	641
34.443	5928	5058	2666	2366	1622	1166	564
34.4634	5973	5103	2696	2396	1624	1098	566
34.4838	5869	5099	2682	2382	1625	1119	567
34.5042	5918	5048	2632	2332	1638	1083	580
34.5246	5897	5127	2698	2398	1665	1111	607
34.545	5919	5049	2731	2431	1630	1123	572
34.5654	5921	5051	2685	2385	1639	1135	581
34.5858	5871	5101	2691	2391	1657	1137	599
34.6062	5865	4995	2623	2323	1607	1127	549
34.6267	5942	5072	2679	2379	1617	1166	559
34.6471	5933	5063	2671	2371	1601	1139	543
34.6675	5931	5061	2656	2356	1638	1089	580
34.6879	5887	5017	2654	2354	1635	1186	577
34.7083	5918	5048	2715	2415	1612	1134	554
34.7287	5964	5094	2701	2401	1647	1093	589
34.7491	5854	4984	2628	2328	1609	1113	551
34.7695	5963	5093	2694	2394	1646	1144	588
34.7899	5865	4995	2667	2367	1641	1144	583
34.8103	5866	4996	2658	2358	1674	1140	616
34.8307	5883	5013	2637	2337	1613	1132	555
34.8511	5965	5095	2662	2362	1619	1073	561
34.8715	5910	5040	2671	2371	1632	1099	574
34.8919	5853	4983	2651	2351	1632	1131	574
34.9123	5810	4940	2641	2341	1611	1084	553
34.9327	5908	5038	2660	2360	1641	1098	583
34.9531	5788	5018	2580	2280	1671	1097	613
34.9735	5889	5019	2584	2284	1642	1059	584
34.9939	5824	4954	2676	2376	1613	1088	555
35.0143	5909	5039	2578	2278	1652	1064	594
35.0347	5856	4986	2638	2338	1617	1100	559
35.0551	5772	5002	2585	2285	1525	1131	467
35.0755	5854	4984	2637	2337	1653	1077	595
35.0959	5837	4967	2636	2336	1639	1076	581
35.1164	5765	4995	2704	2404	1626	1099	568
35.1368	5743	4973	2605	2305	1623	1138	565
35.1572	5802	5002	2650	2350	1591	1138	533
35.1776	5759	4959	2637	2337	1595	1126	537
35.198	5733	4933	2665	2365	1608	1119	550
35.2184	5777	4977	2626	2326	1617	1115	559
35.2388	5797	4997	2615	2315	1635	1038	577
35.2592	5759	4959	2603	2303	1585	1118	527
35.2796	5846	5046	2582	2282	1649	1078	591
35.3	5746	4946	2580	2280	1587	1126	529
35.3204	5867	5067	2611	2311	1587	1080	529
35.3408	5735	4935	2618	2318	1630	1083	572
35.3612	5817	5017	2574	2274	1616	1113	558
35.3816	5736	4936	2633	2333	1618	1064	560
35.402	5867	5067	2633	2333	1618	1042	560
35.4224	5794	4994	2580	2280	1584	1047	526
35.4428	5735	4935	2580	2280	1617	1110	559
35.4632	5759	4959	2691	2391	1609	1070	551
35.4836	5753	4953	2643	2343	1659	1065	601
35.504	5773	4973	2578	2278	1655	1079	597
35.5244	5774	4974	2641	2341	1649	1116	591
35.5448	5776	4976	2595	2295	1666	1101	608
35.5652	5730	4930	2590	2290	1622	1099	564
35.5856	5748	4948	2645	2345	1595	1068	537
35.6061	5711	4911	2576	2276	1614	1070	556
35.6265	5785	4985	2650	2350	1685	1071	627
35.6469	5763	4963	2624	2324	1598	1161	540
35.6673	5735	4935	2625	2325	1635	1123	577
35.6877	5762	4962	2602	2302	1574	1108	516
35.7081	5767	4967	2625	2325	1603	1122	545
35.7285	5717	4917	2641	2341	1619	1073	561
35.7489	5738	4938	2681	2381	1560	1073	502
35.7693	5819	5019	2577	2277	1629	1127	571
35.7897	5795	4995	2637	2337	1625	1092	567
35.8101	5736	4936	2584	2284	1644	1120	586
35.8305	5767	4967	2594	2294	1601	1115	543
35.8509	5775	4975	2657	2357	1643	1099	585
35.8713	5814	4944	2604	2304	1585	1123	527
35.8917	5849	4979	2632	2332	1621	1085	563
35.9121	5755	4955	2567	2267	1576	1079	518
35.9325	5713	4913	2649	2349	1575	1061	517
35.9529	5770	4970	2666	2366	1627	1060	569
35.9733	5729	4929	2629	2329	1639	1075	581
35.9937	5766	4966	2536	2236	1621	1138	563
36.0141	5659	4859	2667	2367	1555	1092	497
36.0345	5729	4929	2532	2232	1662	1082	604
36.0549	5718	4918	2611	2311	1596	1104	538
36.0753	5728	4928	2622	2322	1595	1082	537
36.0958	5757	4957	2581	2281	1586	1081	528
36.1162	5810	5010	2548	2248	1610	1099	552
36.1366	5780	4980	2576	2276	1587	1125	529
36.157	5702	4902	2577	2277	1562	1073	504
36.1774	5724	4924	2554	2254	1592	1103	534
36.1978	5717	4917	2572	2272	1626	1050	568
36.2182	5776	4976	2575	2275	1573	1035	515
36.2386	5710	4910	2538	2238	1589	1098	531
36.259	5702	4902	2660	2360	1530	1103	472
36.2794	5736	4936	2603	2303	1614	1042	556
36.2998	5735	4935	2564	2264	1628	1076	570
36.3202	5732	4932	2557	2257	1576	1078	518
36.3406	5732	4932	2602	2302	1565	1069	507
36.361	5823	5023	2576	2276	1551	1033	493
36.3814	5810	5010	2553	2253	1562	1049	504
36.4018	5721	4921	2642	2342	1593	1050	535
36.4222	5682	4882	2560	2260	1617	1056	559
36.4426	5681	4881	2586	2286	1588	1047	530
36.463	5641	4841	2602	2302	1558	1084	500
36.4834	5724	4854	2520	2220	1609	1022	551
36.5038	5759	4889	2601	2301	1597	1060	539
36.5242	5710	4840	2587	2287	1560	1101	502
36.5446	5706	4836	2549	2249	1597	1068	539
36.565	5701	4831	2578	2278	1542	1068	484
36.5855	5752	4882	2564	2264	1609	1101	551
36.6059	5778	4908	2541	2241	1550	1066	492
36.6263	5654	4854	2540	2240	1597	1064	539
36.6467	5715	4915	2522	2222	1605	1057	547
36.6671	5798	4998	2525	2225	1582	1073	524
36.6875	5676	4876	2590	2290	1604	1067	546
36.7079	5699	4899	2573	2273	1576	1069	518
36.7283	5733	4933	2548	2248	1556	1110	498
36.7487	5695	4895	2580	2280	1583	1055	525
36.7691	5671	4871	2565	2265	1636	1088	578
36.7895	5680	4880	2520	2220	1569	1107	511
36.8099	5655	4855	2575	2275	1516	1064	458
36.8303	5669	4869	2515	2215	1553	1065	495
36.8507	5680	4880	2515	2215	1541	1061	483
36.8711	5721	4921	2570	2270	1535	1014	477
36.8915	5724	4924	2601	2301	1544	1065	486
36.9119	5674	4874	2538	2238	1583	1082	525
36.9323	5653	4853	2603	2303	1588	1027	530
36.9527	5742	4942	2508	2208	1541	1088	483
36.9731	5641	4841	2589	2289	1572	1093	514
36.9935	5675	4875	2490	2190	1585	1073	527
37.0139	5629	4829	2548	2248	1539	1046	481
37.0343	5680	4880	2522	2222	1595	1088	537
37.0547	5651	4851	2546	2246	1577	1067	519
37.0752	5613	4813	2617	2317	1551	1025	493
37.0956	5645	4845	2562	2262	1569	1042	511
37.116	5660	4860	2502	2202	1586	1042	528
37.1364	5690	4890	2524	2224	1544	1038	486
37.1568	5644	4844	2500	2200	1544	1031	486
37.1772	5646	4846	2558	2258	1524	1042	466
37.1976	5620	4820	2505	2205	1537	1041	479
37.218	5637	4837	2532	2232	1564	1027	506
37.2384	5636	4836	2534	2234	1580	1053	522
37.2588	5637	4837	2536	2236	1569	1063	511
37.2792	5637	4837	2571	2271	1556	1060	498
37.2996	5624	4824	2510	2210	1554	1052	496
37.32	5621	4821	2491	2191	1549	1030	491
37.3404	5623	4823	2485	2185	1592	1083	534
37.3608	5647	4847	2552	2252	1574	1044	516
37.3812	5693	4893	2586	2286	1581	1079	523
37.4016	5669	4869	2488	2188	1566	1072	508
37.422	5658	4858	2581	2281	1566	1067	508
37.4424	5646	4846	2514	2214	1567	1063	509
37.4628	5685	4885	2501	2201	1574	1038	516
37.4832	5641	4841	2531	2231	1556	1072	498
37.5036	5600	4800	2517	2217	1598	1106	540
37.524	5692	4892	2551	2251	1594	1042	536
37.5444	5682	4882	2515	2215	1550	1022	492
37.5649	5642	4842	2441	2141	1555	1014	497
37.5853	5681	4881	2515	2215	1567	1138	509
37.6057	5663	4863	2519	2219	1595	1062	537
37.6261	5653	4853	2490	2190	1569	1052	511
37.6465	5694	4894	2557	2257	1530	1070	472
37.6669	5629	4829	2509	2209	1533	1043	475
37.6873	5669	4869	2495	2195	1594	1047	536
37.7077	5616	4816	2542	2242	1555	994	497
37.7281	5676	4876	2507	2207	1565	1064	507
37.7485	5650	4850	2491	2191	1583	1044	525
37.7689	5621	4821	2490	2190	1623	1065	565
37.7893	5607	4807	2522	2222	1594	1038	536
37.8097	5611	4811	2533	2233	1567	1057	509
37.8301	5658	4788	2485	2185	1505	1072	447
37.8505	5686	4816	2518	2218	1573	1049	515
37.8709	5610	4790	2484	2184	1584	1023	526
37.8913	5681	4861	2433	2133	1543	1042	485
37.9117	5652	4832	2491	2191	1561	1066	503
37.9321	5615	4795	2512	2212	1579	1058	521
37.9525	5610	4790	2466	2166	1601	1022	543
37.9729	5617	4797	2556	2256	1606	1012	548
37.9933	5636	4816	2499	2199	1561	1033	503
38.0137	5659	4839	2500	2200	1537	1085	479
38.0341	5633	4813	2485	2185	1555	1043	497
38.0546	5652	4832	2460	2160	1546	1029	488
38.075	5663	4843	2470	2170	1594	1042	536
38.0954	5672	4852	2472	2172	1541	1047	483
38.1158	5634	4814	2465	2165	1534	1064	476
38.1362	5654	4834	2530	2230	1564	1005	506
38.1566	5637	4817	2505	2205	1535	1083	477
38.177	5650	4830	2521	2221	1597	1018	539
38.1974	5679	4859	2480	2180	1541	1038	483
38.2178	5678	4858	2454	2154	1544	1049	486
38.2382	5674	4854	2440	2140	1490	1047	432
38.2586	5668	4848	2542	2242	1556	1067	498
38.279	5676	4856	2527	2227	1584	1056	526
38.2994	5619	4799	2514	2214	1540	1047	482
38.3198	5621	4801	2479	2179	1568	1036	510
38.3402	5616	4796	2530	2230	1529	1096	471
38.3606	5679	4859	2453	2153	1588	1033	530
38.381	5652	4832	2499	2199	1559	1057	501
38.4014	5657	4837	2482	2182	1574	1082	516
38.4218	5655	4835	2438	2138	1596	1057	538
38.4422	5655	4835	2470	2170	1556	1014	498
38.4626	5633	4813	2462	2162	1543	1040	485
38.483	5656	4836	2478	2178	1543	1098	485
38.5034	5669	4849	2421	2121	1564	1032	506
38.5238	5626	4806	2472	2172	1572	1084	514
38.5443	5690	4870	2400	2100	1583	1035	525
38.5647	5685	4865	2478	2178	1531	1051	473
38.5851	5668	4848	2469	2169	1550	1046	492
38.6055	5666	4846	2447	2147	1571	1025	513
38.6259	5681	4861	2497	2197	1552	1087	494
38.6463	5660	4840	2545	2245	1540	1067	482
38.6667	5667	4847	2437	2137	1575	1023	517
38.6871	5612	4792	2421	2121	1557	1028	499
38.7075	5623	4803	2500	2200	1534	1014	476
38.7279	5651	4831	2468	2168	1582	1014	524
38.7483	5644	4824	2488	2188	1626	1039	568
38.7687	5690	4870	2474	2174	1510	1049	452
38.7891	5680	4860	2437	2137	1515	1035	457
38.8095	5654	4834	2440	2140	1624	1017	566
38.8299	5638	4818	2454	2154	1530	1086	472
38.8503	5701	4881	2486	2186	1578	1040	520
38.8707	5696	4876	2485	2185	1547	1056	489
38.8911	5660	4840	2482	2182	1528	1092	470
38.9115	5642	4822	2526	2226	1560	1041	502
38.9319	5661	4841	2416	2116	1602	993	544
38.9523	5658	4838	2470	2170	1559	1033	501
38.9727	5682	4862	2415	2115	1580	1010	522
38.9931	5699	4879	2450	2150	1555	1030	497
39.0135	5627	4807	2494	2194	1582	1037	524
39.034	5690	4870	2470	2170	1519	1022	461
39.0544	5614	4794	2386	2086	1511	1020	453
39.0748	5627	4807	2420	2120	1597	983	539
39.0952	5625	4805	2427	2127	1570	1027	512
39.1156	5548	4828	2497	2197	1594	1048	536
39.136	5632	4812	2399	2099	1545	1010	487
39.1564	5649	4829	2519	2219	1535	1005	477
39.1768	5617	4797	2433	2133	1510	1066	452
39.1972	5669	4849	2445	2145	1550	1048	492
39.2176	5634	4814	2441	2141	1559	1030	501
39.238	5639	4819	2421	2121	1540	1031	482
39.2584	5545	4825	2434	2134	1520	969	462
39.2788	5622	4802	2439	2139	1590	991	532
39.2992	5655	4835	2439	2139	1539	1026	481
39.3196	5616	4796	2466	2166	1593	1051	535
39.34	5646	4826	2426	2126	1561	1013	503
39.3604	5657	4837	2448	2148	1503	965	445
39.3808	5651	4831	2470	2170	1519	1070	461
39.4012	5690	4870	2390	2090	1564	992	506
39.4216	5615	4795	2437	2137	1569	993	511
39.442	5687	4867	2435	2135	1547	1030	489
39.4624	5670	4850	2424	2124	1554	1040	496
39.4828	5692	4872	2383	2083	1546	998	488
39.5032	5646	4826	2452	2152	1511	1020	453
39.5237	5645	4825	2435	2135	1567	998	509
39.5441	5636	4816	2429	2129	1508	968	450
39.5645	5622	4802	2472	2172	1516	1052	458
39.5849	5621	4801	2412	2112	1558	1020	500
39.6053	5630	4810	2437	2137	1578	1042	520
39.6257	5629	4809	2467	2167	1529	1038	471
39.6461	5633	4813	2473	2173	1577	1028	519
39.6665	5636	4816	2436	2136	1545	1026	487
39.6869	5623	4803	2408	2108	1557	1001	499
39.7073	5618	4798	2441	2141	1524	1019	466
39.7277	5612	4792	2346	2046	1575	1056	517
39.7481	5661	4841	2384	2084	1547	957	489
39.7685	5614	4794	2462	2162	1558	1025	500
39.7889	5636	4816	2442	2142	1534	1050	476
39.8093	5615	4795	2386	2086	1491	1045	433
39.8297	5625	4805	2352	2052	1537	1056	479
39.8501	5604	4784	2428	2128	1487	1011	429
39.8705	5629	4809	2440	2140	1525	1011	467
39.8909	5617	4797	2410	2110	1477	1006	419
39.9113	5611	4791	2369	2069	1524	987	466
39.9317	5648	4828	2451	2151	1572	1028	514
39.9521	5606	4786	2474	2174	1515	977	457
39.9725	5619	4799	2347	2047	1515	1002	457
39.9929	5595	4775	2400	2100	1547	1022	489
