# Supplementary material for: Preparation of Natural Food-Grade Core-Shell Starch/Zein Microparticles by Antisolvent Exchange and Transglutaminase Crosslinking for Reduced Digestion of Starch
Source: Front Nutr. 2022 Apr 15;9:879757. doi: 10.3389/fnut.2022.879757 (PMC9053832; doi:10.3389/fnut.2022.879757)
Supplement: Supplementary Table 4 — Data sheet of FTIR spectra of native corn starch, unshelled swollen corn starch granules, zein, thermal-treated zein and core-shell starch/zein microparticles crosslinked by TGase for different times (0, 1, and 2 h). [file Data_Sheet_4.xlsx]

## Sheet: Sheet1
	Native corn starch	Unshelled swollen corn starch granules	Zein	Thermal-treated zein	CS-zein 0h microparticles	CS-zein 1h microparticles	CS-zein 2h microparticles
649.893	237.553	182.476	149.666	114.134	67.7766	44.1083	20.7563
650.375	237.559	182.568	149.7	114.16	67.8203	44.1567	20.8015
650.857	237.56	182.645	149.726	114.176	67.8474	44.1883	20.8327
651.34	237.551	182.698	149.735	114.175	67.8464	44.1908	20.8362
651.822	237.534	182.732	149.73	114.159	67.8223	44.169	20.8149
652.304	237.52	182.767	149.72	114.14	67.7934	44.1416	20.785
652.786	237.521	182.823	149.713	114.129	67.7797	44.1298	20.7669
653.268	237.542	182.91	149.719	114.135	67.791	44.145	20.7727
653.75	237.579	183.02	149.736	114.155	67.8206	44.182	20.8
654.232	237.617	183.137	149.759	114.179	67.8501	44.2229	20.8339
654.715	237.645	183.239	149.781	114.198	67.8602	44.2474	20.8563
655.197	237.655	183.316	149.797	114.206	67.8429	44.2443	20.8562
655.679	237.648	183.369	149.808	114.207	67.8062	44.2175	20.8365
656.161	237.635	183.416	149.82	114.211	67.7703	44.1836	20.811
656.643	237.631	183.472	149.836	114.228	67.7562	44.1623	20.7968
657.125	237.643	183.549	149.86	114.262	67.7734	44.1655	20.8039
657.607	237.669	183.644	149.887	114.307	67.8152	44.1912	20.8297
658.089	237.702	183.742	149.912	114.352	67.8624	44.2259	20.8609
658.571	237.729	183.83	149.928	114.383	67.8944	44.2534	20.882
659.053	237.742	183.9	149.934	114.394	67.901	44.2641	20.8842
659.536	237.74	183.956	149.933	114.388	67.8877	44.2605	20.871
660.018	237.731	184.014	149.935	114.377	67.8722	44.2548	20.8555
660.5	237.724	184.087	149.947	114.373	67.8739	44.2606	20.8529
660.982	237.725	184.184	149.971	114.385	67.9026	44.2841	20.8714
661.464	237.733	184.298	150.006	114.413	67.953	44.3198	20.9071
661.946	237.743	184.416	150.044	114.449	68.009	44.3541	20.9469
662.428	237.748	184.521	150.077	114.482	68.0524	44.3727	20.9755
662.91	237.743	184.603	150.1	114.508	68.0736	44.3692	20.984
663.393	237.731	184.663	150.115	114.524	68.076	44.3486	20.9749
663.875	237.718	184.711	150.126	114.537	68.0736	44.3238	20.9593
664.357	237.715	184.762	150.14	114.552	68.082	44.3088	20.9515
664.839	237.726	184.825	150.159	114.575	68.1109	44.3112	20.9609
665.321	237.751	184.904	150.185	114.607	68.1601	44.3292	20.9889
665.803	237.786	184.997	150.215	114.645	68.2207	44.3534	21.0288
666.285	237.819	185.099	150.246	114.688	68.279	44.3712	21.0688
666.767	237.842	185.208	150.277	114.735	68.3243	44.3737	21.0971
667.25	237.849	185.33	150.311	114.79	68.356	44.3636	21.1093
667.732	237.846	185.477	150.356	114.861	68.3895	44.3603	21.1145
668.214	237.847	185.652	150.418	114.949	68.4458	44.3902	21.1311
668.696	237.865	185.835	150.495	115.042	68.529	44.4611	21.1685
669.178	237.898	185.992	150.57	115.121	68.6175	44.5518	21.2166
669.66	237.93	186.1	150.632	115.173	68.685	44.6311	21.2571
670.142	237.953	186.163	150.676	115.2	68.719	44.681	21.2794
670.624	237.965	186.195	150.704	115.21	68.7233	44.7011	21.2841
671.106	237.972	186.217	150.725	115.217	68.7118	44.7031	21.2795
671.589	237.982	186.249	150.745	115.23	68.7019	44.7031	21.2766
672.071	237.999	186.304	150.771	115.259	68.7082	44.715	21.2844
672.553	238.026	186.387	150.806	115.304	68.738	44.7456	21.3059
673.035	238.059	186.494	150.849	115.362	68.788	44.7919	21.3371
673.517	238.091	186.612	150.896	115.422	68.8466	44.8426	21.3678
673.999	238.115	186.726	150.941	115.476	68.9005	44.8847	21.3883
674.481	238.128	186.827	150.981	115.519	68.9418	44.9108	21.3942
674.963	238.133	186.916	151.015	115.555	68.9723	44.9234	21.3898
675.446	238.138	187.001	151.049	115.591	69.0016	44.9334	21.3857
675.928	238.152	187.091	151.086	115.635	69.0408	44.9535	21.3936
676.41	238.176	187.192	151.129	115.69	69.0952	44.9912	21.4188
676.892	238.21	187.302	151.178	115.753	69.1606	45.0438	21.4579
677.374	238.246	187.412	151.229	115.818	69.2256	45.1003	21.4997
677.856	238.274	187.513	151.277	115.875	69.2789	45.1475	21.532
678.338	238.291	187.601	151.321	115.921	69.3158	45.1772	21.5479
678.82	238.299	187.678	151.361	115.959	69.3414	45.1909	21.5495
679.302	238.304	187.753	151.4	115.996	69.3682	45.1981	21.5469
679.784	238.314	187.837	151.441	116.04	69.4085	45.2112	21.552
680.267	238.334	187.935	151.487	116.095	69.4671	45.2381	21.5723
680.749	238.361	188.046	151.534	116.158	69.5384	45.2784	21.6072
681.231	238.391	188.162	151.58	116.222	69.6091	45.3239	21.6485
681.713	238.415	188.274	151.62	116.282	69.6655	45.3645	21.686
682.195	238.428	188.378	151.655	116.332	69.7011	45.3941	21.7133
682.677	238.431	188.476	151.687	116.374	69.7202	45.4138	21.7313
683.159	238.431	188.575	151.719	116.414	69.735	45.4315	21.747
683.641	238.432	188.682	151.755	116.457	69.7589	45.4562	21.769
684.124	238.441	188.802	151.798	116.508	69.7988	45.4925	21.8018
684.606	238.456	188.929	151.843	116.563	69.8518	45.5376	21.8426
685.088	238.473	189.057	151.887	116.616	69.9074	45.5827	21.8827
685.57	238.486	189.176	151.924	116.662	69.954	45.6184	21.9125
686.052	238.492	189.283	151.953	116.696	69.9862	45.6397	21.9265
686.534	238.491	189.38	151.976	116.721	70.0077	45.6499	21.9265
687.016	238.49	189.477	151.995	116.742	70.0293	45.6579	21.9203
687.498	238.494	189.58	152.017	116.765	70.0623	45.6736	21.9175
687.981	238.506	189.696	152.044	116.795	70.1119	45.7021	21.9238
688.463	238.525	189.822	152.074	116.829	70.1731	45.7406	21.9384
688.945	238.546	189.95	152.103	116.863	70.2335	45.7796	21.9546
689.427	238.561	190.072	152.126	116.89	70.2799	45.8091	21.9646
689.909	238.566	190.184	152.139	116.907	70.3061	45.824	21.9644
690.391	238.562	190.288	152.141	116.915	70.3155	45.827	21.9565
690.873	238.552	190.389	152.134	116.919	70.3197	45.8269	21.948
691.355	238.543	190.495	152.121	116.922	70.3314	45.8331	21.9469
691.837	238.536	190.61	152.102	116.926	70.3573	45.8503	21.9564
692.32	238.531	190.732	152.078	116.928	70.3946	45.8753	21.9734
692.802	238.522	190.856	152.046	116.923	70.4331	45.8991	21.9897
693.284	238.506	190.976	152.006	116.904	70.4602	45.9115	21.9963
693.766	238.479	191.091	151.958	116.87	70.4688	45.907	21.9887
694.248	238.445	191.201	151.904	116.824	70.46	45.8877	21.9693
694.73	238.409	191.313	151.851	116.772	70.443	45.8616	21.9456
695.212	238.376	191.432	151.802	116.721	70.4291	45.8387	21.9263
695.694	238.352	191.56	151.761	116.678	70.4259	45.825	21.9159
696.177	238.333	191.694	151.728	116.644	70.4336	45.8198	21.9123
696.659	238.314	191.826	151.701	116.617	70.446	45.8167	21.9084
697.141	238.29	191.951	151.679	116.596	70.455	45.8082	21.8958
697.623	238.257	192.066	151.66	116.578	70.4568	45.7904	21.8704
698.105	238.216	192.175	151.646	116.568	70.4545	45.7662	21.8347
698.587	238.172	192.284	151.643	116.571	70.457	45.7439	21.797
699.069	238.131	192.399	151.654	116.593	70.4743	45.7332	21.7666
699.551	238.097	192.524	151.681	116.635	70.5114	45.7392	21.7498
700.033	238.069	192.655	151.726	116.697	70.566	45.7604	21.746
700.516	238.043	192.787	151.785	116.774	70.6294	45.7899	21.7498
700.998	238.013	192.916	151.857	116.862	70.6919	45.8192	21.7539
701.48	237.977	193.039	151.94	116.957	70.7478	45.8435	21.7542
701.962	237.936	193.157	152.034	117.061	70.7985	45.8641	21.7522
702.444	237.894	193.277	152.142	117.178	70.8516	45.8878	21.7538
702.926	237.858	193.403	152.266	117.312	70.9161	45.9225	21.7658
703.408	237.833	193.536	152.405	117.465	70.9971	45.9723	21.7917
703.89	237.817	193.672	152.557	117.633	71.0933	46.0351	21.8288
704.372	237.809	193.806	152.717	117.813	71.1975	46.1034	21.8699
704.855	237.803	193.932	152.881	117.998	71.3016	46.1686	21.9068
705.337	237.797	194.048	153.045	118.184	71.4011	46.2257	21.9354
705.819	237.792	194.16	153.209	118.371	71.4978	46.2764	21.9577
706.301	237.792	194.274	153.371	118.561	71.5987	46.3277	21.9812
706.783	237.802	194.397	153.534	118.755	71.7111	46.3882	22.0146
707.265	237.828	194.534	153.696	118.951	71.8381	46.4632	22.0632
707.747	237.866	194.682	153.855	119.144	71.9762	46.5523	22.1262
708.229	237.912	194.836	154.008	119.329	72.1169	46.6495	22.1976
708.712	237.96	194.989	154.152	119.5	72.2517	46.7477	22.27
709.194	238.006	195.138	154.287	119.656	72.3763	46.8422	22.3389
709.676	238.049	195.283	154.414	119.797	72.4932	46.9336	22.405
710.158	238.093	195.428	154.537	119.93	72.6096	47.0269	22.474
710.64	238.142	195.576	154.659	120.058	72.7331	47.1274	22.5524
711.122	238.201	195.729	154.779	120.184	72.8667	47.2376	22.6436
711.604	238.27	195.885	154.896	120.306	73.0066	47.3547	22.7459
712.086	238.345	196.04	155.005	120.422	73.1437	47.4716	22.8525
712.568	238.421	196.188	155.103	120.528	73.269	47.5809	22.9556
713.051	238.497	196.329	155.186	120.622	73.378	47.6786	23.0503
713.533	238.571	196.462	155.256	120.706	73.4736	47.7664	23.1371
714.015	238.649	196.594	155.315	120.785	73.5649	47.8503	23.221
714.497	238.734	196.728	155.366	120.861	73.6622	47.9375	23.3087
714.979	238.828	196.866	155.413	120.939	73.7717	48.0319	23.4043
715.461	238.931	197.009	155.456	121.016	73.8931	48.1323	23.507
715.943	239.037	197.152	155.497	121.091	74.02	48.2335	23.6121
716.425	239.141	197.293	155.536	121.162	74.144	48.33	23.7135
716.908	239.239	197.433	155.571	121.228	74.2603	48.4199	23.808
717.39	239.332	197.573	155.605	121.292	74.3696	48.5067	23.8967
717.872	239.422	197.718	155.641	121.358	74.4781	48.598	23.9852
718.354	239.515	197.871	155.681	121.429	74.5933	48.7017	24.0794
718.836	239.616	198.034	155.725	121.507	74.7197	48.8218	24.1824
719.318	239.723	198.2	155.775	121.59	74.8554	48.9558	24.2926
719.8	239.834	198.364	155.827	121.674	74.9932	49.0956	24.4034
720.282	239.945	198.519	155.88	121.757	75.1245	49.2314	24.5078
720.764	240.051	198.663	155.933	121.836	75.2438	49.3568	24.6017
721.247	240.151	198.796	155.986	121.914	75.3519	49.4711	24.687
721.729	240.247	198.926	156.042	121.995	75.4551	49.579	24.77
722.211	240.344	199.058	156.102	122.084	75.561	49.6867	24.8579
722.693	240.443	199.194	156.167	122.181	75.6746	49.7978	24.9553
723.175	240.545	199.335	156.238	122.285	75.7954	49.9116	25.0615
723.657	240.647	199.477	156.313	122.392	75.9184	50.0234	25.1715
724.139	240.746	199.616	156.391	122.499	76.0376	50.1279	25.2788
724.621	240.84	199.75	156.473	122.602	76.1492	50.223	25.3791
725.104	240.93	199.879	156.558	122.703	76.2542	50.3112	25.4725
725.586	241.017	200.007	156.648	122.804	76.3572	50.3987	25.5623
726.068	241.104	200.137	156.743	122.909	76.4635	50.4921	25.6532
726.55	241.193	200.27	156.841	123.019	76.5756	50.5947	25.7479
727.032	241.283	200.406	156.941	123.132	76.6915	50.7041	25.8446
727.514	241.37	200.54	157.038	123.247	76.8059	50.8141	25.9387
727.996	241.449	200.669	157.129	123.359	76.9133	50.9169	26.0247
728.478	241.519	200.791	157.213	123.466	77.0116	51.0079	26.0996
728.96	241.579	200.908	157.291	123.568	77.1029	51.0875	26.1649
729.443	241.635	201.021	157.367	123.668	77.193	51.1601	26.2252
729.925	241.689	201.135	157.441	123.768	77.2871	51.2318	26.2863
730.407	241.746	201.25	157.518	123.868	77.3873	51.3061	26.3514
730.889	241.804	201.365	157.597	123.968	77.4903	51.382	26.4197
731.371	241.861	201.476	157.677	124.064	77.5896	51.4547	26.487
731.853	241.914	201.581	157.756	124.154	77.6792	51.5185	26.5484
732.335	241.958	201.678	157.832	124.238	77.7567	51.5705	26.6011
732.817	241.994	201.772	157.905	124.317	77.8256	51.612	26.6465
733.299	242.025	201.865	157.974	124.395	77.8928	51.6487	26.6893
733.782	242.053	201.962	158.041	124.474	77.9658	51.6876	26.735
734.264	242.082	202.065	158.106	124.557	78.0478	51.7332	26.7865
734.746	242.112	202.173	158.169	124.643	78.1366	51.786	26.8431
735.228	242.143	202.281	158.231	124.729	78.2257	51.8422	26.9004
735.71	242.172	202.386	158.29	124.813	78.3076	51.8966	26.9532
736.192	242.197	202.485	158.347	124.892	78.3784	51.9454	26.998
736.674	242.217	202.579	158.404	124.966	78.4396	51.9885	27.0354
737.156	242.234	202.67	158.461	125.035	78.4969	52.0287	27.0689
737.639	242.25	202.761	158.52	125.102	78.5571	52.0702	27.1025
738.121	242.264	202.855	158.58	125.166	78.6242	52.115	27.1385
738.603	242.276	202.951	158.64	125.228	78.6971	52.1614	27.1751
739.085	242.283	203.045	158.697	125.284	78.7704	52.205	27.208
739.567	242.283	203.136	158.75	125.334	78.8375	52.2406	27.2321
740.049	242.274	203.221	158.799	125.378	78.8948	52.2654	27.2448
740.531	242.258	203.302	158.844	125.418	78.9427	52.2807	27.2475
741.013	242.24	203.381	158.886	125.457	78.9862	52.2908	27.2449
741.495	242.221	203.46	158.927	125.499	79.0309	52.301	27.242
741.978	242.205	203.542	158.969	125.545	79.08	52.3146	27.2419
742.46	242.19	203.625	159.011	125.594	79.1324	52.331	27.2438
742.942	242.173	203.707	159.052	125.646	79.1831	52.3464	27.2436
743.424	242.149	203.784	159.091	125.698	79.2267	52.3562	27.2367
743.906	242.116	203.856	159.13	125.749	79.2604	52.3581	27.2206
744.388	242.074	203.923	159.168	125.8	79.2856	52.353	27.1968
744.87	242.026	203.987	159.207	125.852	79.3077	52.3452	27.1699
745.352	241.975	204.049	159.25	125.908	79.3328	52.3392	27.1452
745.835	241.924	204.113	159.297	125.966	79.3645	52.3374	27.1254
746.317	241.874	204.176	159.347	126.028	79.402	52.3383	27.1093
746.799	241.822	204.239	159.399	126.09	79.4407	52.3372	27.0921
747.281	241.767	204.298	159.453	126.151	79.4752	52.3288	27.0684
747.763	241.704	204.354	159.509	126.211	79.5025	52.3102	27.0349
748.245	241.635	204.408	159.565	126.271	79.5232	52.2824	26.9923
748.727	241.561	204.461	159.624	126.331	79.5414	52.2497	26.9452
749.209	241.486	204.516	159.687	126.394	79.5619	52.2173	26.8995
749.692	241.411	204.573	159.753	126.46	79.5869	52.1883	26.8594
750.174	241.338	204.631	159.822	126.529	79.6152	52.1627	26.8252
750.656	241.263	204.688	159.892	126.598	79.6424	52.1373	26.7939
751.138	241.186	204.743	159.962	126.668	79.6642	52.1088	26.7612
751.62	241.105	204.794	160.029	126.737	79.6792	52.0763	26.7242
752.102	241.022	204.843	160.093	126.807	79.69	52.0426	26.6835
752.584	240.94	204.892	160.156	126.88	79.7021	52.0136	26.6428
753.066	240.863	204.943	160.216	126.958	79.7211	51.9952	26.6067
753.548	240.795	204.998	160.276	127.04	79.749	51.9903	26.5782
754.03	240.733	205.055	160.337	127.123	79.7839	51.9973	26.5568
754.513	240.677	205.11	160.398	127.205	79.8202	52.0105	26.5394
754.995	240.622	205.163	160.459	127.283	79.8523	52.0234	26.5223
755.477	240.565	205.211	160.522	127.357	79.8783	52.0316	26.5039
755.959	240.508	205.254	160.585	127.429	79.9005	52.0351	26.486
756.441	240.453	205.295	160.649	127.501	79.9254	52.0377	26.4733
756.923	240.403	205.336	160.713	127.575	79.9593	52.0444	26.4708
757.405	240.361	205.378	160.776	127.653	80.0056	52.0586	26.4806
757.888	240.328	205.42	160.838	127.733	80.063	52.0802	26.5007
758.37	240.3	205.462	160.898	127.811	80.1265	52.1061	26.5261
758.852	240.276	205.504	160.955	127.886	80.191	52.1328	26.5508
759.334	240.253	205.544	161.012	127.957	80.2544	52.159	26.5719
759.816	240.232	205.584	161.069	128.023	80.3193	52.1872	26.5905
760.298	240.215	205.626	161.129	128.088	80.3914	52.2229	26.6113
760.78	240.206	205.671	161.191	128.155	80.4771	52.2718	26.6411
761.262	240.206	205.721	161.257	128.225	80.5794	52.3369	26.6842
761.744	240.216	205.772	161.324	128.297	80.6953	52.4171	26.7412
762.226	240.232	205.822	161.391	128.371	80.8184	52.5074	26.8096
762.709	240.25	205.87	161.455	128.442	80.9416	52.6023	26.8854
763.191	240.271	205.913	161.516	128.511	81.061	52.6986	26.9666
763.673	240.295	205.954	161.572	128.576	81.1783	52.7968	27.0544
764.155	240.326	205.994	161.625	128.639	81.2994	52.9008	27.152
764.637	240.37	206.035	161.674	128.7	81.4309	53.0149	27.263
765.119	240.429	206.079	161.72	128.76	81.5769	53.141	27.3877
765.601	240.503	206.125	161.763	128.819	81.7361	53.2771	27.5227
766.083	240.588	206.171	161.804	128.877	81.9027	53.4179	27.6616
766.566	240.679	206.216	161.842	128.932	82.0699	53.5583	27.7981
767.048	240.774	206.259	161.88	128.984	82.2328	53.6952	27.9291
767.53	240.872	206.303	161.918	129.035	82.3913	53.8301	28.0561
768.012	240.975	206.349	161.957	129.085	82.5491	53.9673	28.1844
768.494	241.086	206.398	161.998	129.136	82.7111	54.1118	28.3197
768.976	241.206	206.45	162.041	129.188	82.88	54.2657	28.4652
769.458	241.335	206.504	162.085	129.24	83.0542	54.4275	28.6198
769.94	241.469	206.555	162.129	129.292	83.2286	54.5919	28.7782
770.423	241.604	206.603	162.173	129.341	83.3971	54.7533	28.9342
770.905	241.738	206.646	162.216	129.388	83.5557	54.9084	29.0835
771.387	241.872	206.687	162.257	129.435	83.7047	55.0578	29.2257
771.869	242.008	206.729	162.296	129.482	83.8481	55.2055	29.3636
772.351	242.149	206.773	162.334	129.532	83.991	55.3559	29.5012
772.833	242.298	206.821	162.371	129.585	84.1367	55.5111	29.6407
773.315	242.453	206.872	162.407	129.641	84.2849	55.6695	29.7812
773.797	242.61	206.922	162.441	129.696	84.4321	55.8265	29.9189
774.279	242.764	206.97	162.473	129.751	84.5736	55.9765	30.0499
774.761	242.913	207.013	162.505	129.802	84.7065	56.1162	30.1721
775.244	243.056	207.054	162.537	129.851	84.8312	56.2463	30.2874
775.726	243.195	207.094	162.569	129.899	84.9512	56.3702	30.4002
776.208	243.333	207.136	162.602	129.947	85.0708	56.4928	30.5157
776.69	243.472	207.179	162.635	129.996	85.1925	56.6172	30.6368
777.172	243.611	207.223	162.669	130.046	85.316	56.7433	30.7627
777.654	243.747	207.265	162.703	130.097	85.4382	56.8681	30.8892
778.136	243.877	207.302	162.737	130.147	85.5556	56.988	31.0111
778.619	243.998	207.334	162.771	130.198	85.6665	57.101	31.1251
779.101	244.11	207.363	162.806	130.248	85.7724	57.2079	31.231
779.583	244.215	207.39	162.842	130.299	85.8768	57.312	31.3317
780.065	244.315	207.419	162.88	130.349	85.9836	57.4167	31.4308
780.547	244.411	207.451	162.918	130.399	86.0946	57.5239	31.5305
781.029	244.505	207.487	162.957	130.449	86.2083	57.6321	31.6299
781.511	244.594	207.523	162.995	130.496	86.3209	57.7377	31.7256
781.993	244.677	207.559	163.032	130.542	86.4289	57.8368	31.8136
782.475	244.754	207.592	163.069	130.586	86.5308	57.9274	31.892
782.957	244.826	207.624	163.106	130.63	86.6287	58.0109	31.9623
783.44	244.897	207.657	163.144	130.677	86.7268	58.0913	32.0288
783.922	244.968	207.691	163.183	130.726	86.8292	58.1728	32.0969
784.404	245.041	207.728	163.222	130.779	86.937	58.258	32.1702
784.886	245.115	207.766	163.263	130.834	87.0478	58.3459	32.2489
785.368	245.186	207.804	163.302	130.891	87.1566	58.4332	32.3304
785.85	245.251	207.839	163.341	130.947	87.2581	58.516	32.4108
786.332	245.309	207.87	163.379	131.004	87.3501	58.5924	32.4873
786.814	245.36	207.898	163.415	131.062	87.4342	58.6635	32.5596
787.297	245.408	207.924	163.452	131.121	87.5151	58.7331	32.6298
787.779	245.456	207.951	163.488	131.183	87.598	58.8052	32.7005
788.261	245.506	207.978	163.524	131.245	87.6857	58.882	32.7731
788.743	245.558	208.005	163.561	131.305	87.7775	58.9622	32.846
789.225	245.609	208.03	163.597	131.364	87.8693	59.0423	32.9156
789.707	245.656	208.053	163.634	131.418	87.9568	59.1178	32.9785
790.189	245.698	208.072	163.67	131.469	88.0376	59.1864	33.033
790.671	245.734	208.09	163.707	131.519	88.113	59.2488	33.0807
791.154	245.767	208.109	163.742	131.569	88.1871	59.3084	33.1262
791.636	245.802	208.132	163.777	131.621	88.2646	59.369	33.1745
792.118	245.842	208.159	163.81	131.675	88.3482	59.4332	33.2287
792.6	245.887	208.19	163.842	131.73	88.437	59.5004	33.2886
793.082	245.936	208.221	163.871	131.782	88.5271	59.5675	33.351
793.564	245.985	208.251	163.899	131.83	88.6141	59.6315	33.4117
794.046	246.032	208.276	163.926	131.874	88.6955	59.6908	33.4678
794.528	246.077	208.298	163.95	131.914	88.772	59.7471	33.5197
795.01	246.122	208.318	163.972	131.951	88.8472	59.8046	33.5702
795.493	246.17	208.338	163.992	131.986	88.9255	59.8676	33.6232
795.975	246.222	208.359	164.008	132.021	89.0094	59.9385	33.6815
796.457	246.278	208.38	164.021	132.055	89.0986	60.0164	33.745
796.939	246.335	208.401	164.032	132.087	89.1897	60.0976	33.8115
797.421	246.391	208.421	164.042	132.115	89.2793	60.1778	33.8779
797.903	246.442	208.44	164.052	132.139	89.3652	60.2544	33.9427
798.385	246.489	208.459	164.063	132.161	89.4485	60.328	34.0069
798.867	246.534	208.481	164.073	132.181	89.5321	60.4014	34.0733
799.35	246.581	208.508	164.083	132.202	89.6193	60.4778	34.145
799.832	246.631	208.539	164.09	132.223	89.7114	60.5586	34.2233
800.314	246.685	208.571	164.093	132.244	89.8068	60.6423	34.3064
800.796	246.74	208.601	164.093	132.266	89.9021	60.7253	34.3901
801.278	246.793	208.627	164.09	132.286	89.9936	60.8035	34.4704
801.76	246.841	208.647	164.087	132.306	90.08	60.8751	34.5446
802.242	246.885	208.662	164.087	132.326	90.1628	60.9413	34.6135
802.724	246.925	208.674	164.09	132.347	90.2453	61.0058	34.6801
803.206	246.963	208.688	164.097	132.369	90.3306	61.0726	34.7477
803.688	247	208.704	164.108	132.393	90.4192	61.1436	34.8176
804.171	247.037	208.724	164.12	132.416	90.5089	61.2179	34.8884
804.653	247.073	208.745	164.131	132.438	90.5955	61.292	34.9562
805.135	247.104	208.766	164.14	132.459	90.6755	61.3622	35.0169
805.617	247.13	208.786	164.147	132.478	90.7485	61.4267	35.0686
806.099	247.152	208.804	164.153	132.499	90.8173	61.4868	35.1124
806.581	247.172	208.823	164.16	132.523	90.8871	61.5461	35.1524
807.063	247.194	208.843	164.17	132.553	90.9625	61.6085	35.1931
807.545	247.218	208.866	164.185	132.59	91.0454	61.6755	35.2375
808.028	247.246	208.889	164.204	132.632	91.1333	61.7458	35.2858
808.51	247.274	208.912	164.226	132.679	91.2212	61.8151	35.3352
808.992	247.299	208.931	164.252	132.727	91.304	61.8792	35.3823
809.474	247.32	208.947	164.28	132.775	91.3789	61.9353	35.4248
809.956	247.334	208.959	164.308	132.824	91.4472	61.984	35.463
810.438	247.345	208.968	164.336	132.873	91.513	62.0286	35.4993
810.92	247.355	208.977	164.364	132.922	91.5811	62.0732	35.5367
811.402	247.365	208.986	164.392	132.972	91.6548	62.1204	35.577
811.885	247.378	208.995	164.419	133.022	91.7339	62.1703	35.6195
812.367	247.391	209.004	164.446	133.073	91.8154	62.2208	35.6615
812.849	247.403	209.012	164.475	133.123	91.8957	62.2689	35.6999
813.331	247.411	209.02	164.504	133.173	91.9723	62.3131	35.7331
813.813	247.416	209.029	164.535	133.223	92.0454	62.3541	35.762
814.295	247.419	209.041	164.568	133.273	92.1171	62.3949	35.7895
814.777	247.42	209.055	164.601	133.323	92.1899	62.4384	35.8187
815.259	247.422	209.071	164.634	133.373	92.2651	62.4857	35.8516
815.741	247.424	209.088	164.666	133.419	92.3411	62.5354	35.8873
816.224	247.425	209.102	164.697	133.462	92.4146	62.5833	35.9228
816.706	247.425	209.113	164.724	133.501	92.4821	62.6252	35.9546
817.188	247.422	209.12	164.749	133.534	92.5421	62.6584	35.9806
817.67	247.417	209.124	164.772	133.564	92.5954	62.6834	36.0011
818.152	247.412	209.129	164.79	133.591	92.6453	62.7034	36.0185
818.634	247.409	209.135	164.805	133.616	92.6951	62.7228	36.0357
819.116	247.408	209.145	164.816	133.639	92.7467	62.7449	36.0544
819.598	247.408	209.156	164.824	133.66	92.7995	62.7706	36.0741
820.081	247.406	209.167	164.829	133.679	92.8508	62.7982	36.0923
820.563	247.399	209.176	164.832	133.694	92.8979	62.8247	36.1062
821.045	247.387	209.183	164.834	133.705	92.9392	62.8477	36.1143
821.527	247.368	209.189	164.837	133.714	92.9757	62.8665	36.1174
822.009	247.346	209.194	164.839	133.72	93.0097	62.8823	36.1181
822.491	247.324	209.202	164.84	133.725	93.0442	62.897	36.1195
822.973	247.303	209.212	164.839	133.729	93.0803	62.9117	36.1228
823.455	247.284	209.223	164.835	133.731	93.1172	62.9259	36.1271
823.937	247.265	209.234	164.829	133.732	93.1524	62.9373	36.1291
824.42	247.243	209.243	164.82	133.732	93.1835	62.9435	36.1255
824.902	247.216	209.249	164.811	133.733	93.2095	62.943	36.1143
825.384	247.184	209.252	164.803	133.734	93.2315	62.9363	36.096
825.866	247.147	209.253	164.796	133.737	93.252	62.9257	36.0733
826.348	247.107	209.255	164.793	133.743	93.2732	62.9139	36.0499
826.83	247.066	209.256	164.792	133.752	93.296	62.9024	36.0277
827.312	247.022	209.257	164.794	133.762	93.319	62.8908	36.0067
827.794	246.976	209.256	164.798	133.773	93.3396	62.877	35.9845
828.277	246.925	209.253	164.806	133.786	93.3556	62.8584	35.958
828.759	246.867	209.247	164.815	133.801	93.3667	62.8338	35.925
829.241	246.803	209.24	164.828	133.818	93.3749	62.8041	35.8859
829.723	246.735	209.233	164.844	133.84	93.3837	62.7721	35.8429
830.205	246.666	209.229	164.863	133.866	93.3958	62.7412	35.799
830.687	246.596	209.227	164.884	133.897	93.4118	62.7137	35.7563
831.169	246.527	209.227	164.908	133.932	93.4298	62.69	35.7147
831.651	246.457	209.227	164.934	133.972	93.4457	62.668	35.6722
832.133	246.383	209.226	164.963	134.014	93.456	62.6451	35.6262
832.615	246.305	209.223	164.994	134.061	93.4595	62.6189	35.575
833.098	246.221	209.219	165.029	134.112	93.4576	62.5888	35.519
833.58	246.135	209.215	165.067	134.169	93.4545	62.5559	35.4607
834.062	246.049	209.212	165.108	134.23	93.4543	62.5218	35.4031
834.544	245.965	209.209	165.151	134.295	93.4595	62.4874	35.3482
835.026	245.884	209.206	165.195	134.363	93.4693	62.4527	35.2958
835.508	245.805	209.2	165.241	134.431	93.4808	62.4163	35.244
835.99	245.726	209.188	165.287	134.499	93.4902	62.3772	35.19
836.472	245.646	209.172	165.332	134.565	93.4954	62.3353	35.1322
836.955	245.565	209.152	165.378	134.631	93.4968	62.2926	35.0712
837.437	245.484	209.131	165.423	134.696	93.4973	62.252	35.0095
837.919	245.405	209.111	165.466	134.762	93.5008	62.2164	34.95
838.401	245.329	209.095	165.508	134.827	93.51	62.1869	34.8952
838.883	245.257	209.083	165.548	134.892	93.5251	62.1622	34.8452
839.365	245.189	209.075	165.586	134.954	93.544	62.1392	34.7985
839.847	245.123	209.07	165.623	135.015	93.5636	62.1144	34.753
840.329	245.059	209.068	165.66	135.072	93.5813	62.0862	34.7077
840.812	244.996	209.069	165.696	135.126	93.5963	62.0551	34.6636
841.294	244.936	209.073	165.731	135.177	93.6098	62.024	34.6229
841.776	244.88	209.08	165.763	135.226	93.6234	61.9962	34.5885
842.258	244.828	209.089	165.791	135.272	93.6386	61.974	34.5613
842.74	244.78	209.096	165.813	135.316	93.6555	61.9576	34.5402
843.222	244.731	209.101	165.83	135.355	93.6727	61.945	34.5221
843.704	244.68	209.1	165.84	135.391	93.6887	61.9336	34.5035
844.186	244.627	209.094	165.846	135.422	93.703	61.9218	34.4826
844.668	244.572	209.085	165.848	135.447	93.7166	61.9097	34.4602
845.151	244.521	209.076	165.849	135.468	93.7316	61.8994	34.4395
845.633	244.475	209.07	165.849	135.485	93.75	61.8932	34.4239
846.115	244.438	209.069	165.848	135.496	93.7728	61.8925	34.416
846.597	244.408	209.071	165.847	135.503	93.7989	61.8967	34.4158
847.079	244.384	209.075	165.846	135.506	93.8261	61.9034	34.4211
847.561	244.361	209.079	165.845	135.507	93.8522	61.91	34.429
848.043	244.337	209.083	165.843	135.506	93.8762	61.9151	34.4375
848.525	244.31	209.087	165.841	135.505	93.8987	61.9194	34.4467
849.008	244.281	209.092	165.839	135.505	93.9218	61.9255	34.4583
849.49	244.254	209.1	165.838	135.507	93.9475	61.9362	34.4746
849.972	244.23	209.111	165.838	135.511	93.9767	61.9531	34.4965
850.454	244.209	209.125	165.839	135.518	94.0083	61.9757	34.5229
850.936	244.19	209.138	165.844	135.528	94.0407	62.0015	34.5509
851.418	244.17	209.149	165.852	135.54	94.072	62.0274	34.5773
851.9	244.147	209.157	165.863	135.554	94.1019	62.0514	34.6006
852.382	244.122	209.162	165.878	135.57	94.132	62.0731	34.6215
852.864	244.097	209.165	165.896	135.588	94.1644	62.0941	34.6426
853.347	244.072	209.168	165.916	135.607	94.2011	62.1166	34.6671
853.829	244.051	209.171	165.937	135.628	94.242	62.1415	34.6965
854.311	244.031	209.175	165.957	135.649	94.2848	62.1684	34.7298
854.793	244.011	209.179	165.976	135.672	94.3264	62.1953	34.764
855.275	243.988	209.183	165.994	135.696	94.3639	62.2201	34.7958
855.757	243.961	209.185	166.01	135.72	94.3968	62.242	34.8231
856.239	243.931	209.189	166.026	135.744	94.427	62.2623	34.8469
856.721	243.9	209.195	166.04	135.769	94.458	62.2837	34.8699
857.203	243.871	209.204	166.051	135.792	94.4933	62.3096	34.8962
857.686	243.848	209.217	166.061	135.813	94.5346	62.3418	34.9284
858.168	243.831	209.232	166.067	135.832	94.5808	62.3803	34.9669
858.65	243.82	209.246	166.072	135.848	94.6289	62.4231	35.0101
859.132	243.813	209.256	166.076	135.862	94.6759	62.4678	35.0556
859.614	243.811	209.262	166.08	135.874	94.7205	62.5134	35.1017
860.096	243.815	209.264	166.084	135.885	94.7636	62.5603	35.1492
860.578	243.829	209.264	166.089	135.896	94.8085	62.6109	35.2004
861.06	243.857	209.264	166.094	135.905	94.8587	62.6675	35.2582
861.543	243.902	209.267	166.1	135.912	94.9166	62.7316	35.3244
862.025	243.963	209.271	166.104	135.917	94.9819	62.8025	35.3989
862.507	244.039	209.276	166.107	135.92	95.0527	62.8778	35.4795
862.989	244.126	209.28	166.109	135.922	95.1263	62.9551	35.5635
863.471	244.221	209.283	166.109	135.923	95.2009	63.033	35.6494
863.953	244.324	209.286	166.107	135.925	95.2769	63.1123	35.7376
864.435	244.435	209.289	166.105	135.928	95.3563	63.1955	35.8301
864.917	244.555	209.295	166.101	135.931	95.4415	63.2858	35.9293
865.399	244.685	209.305	166.096	135.933	95.5343	63.385	36.0363
865.882	244.825	209.317	166.091	135.933	95.6345	63.4933	36.15
866.364	244.972	209.331	166.084	135.929	95.7403	63.6085	36.267
866.846	245.123	209.343	166.077	135.922	95.8494	63.7278	36.384
867.328	245.276	209.354	166.07	135.911	95.9601	63.8488	36.4982
867.81	245.43	209.363	166.063	135.898	96.0722	63.9705	36.6093
868.292	245.585	209.373	166.055	135.883	96.1868	64.0929	36.7186
868.774	245.743	209.383	166.046	135.866	96.3052	64.2165	36.8287
869.256	245.904	209.396	166.037	135.848	96.428	64.3413	36.941
869.739	246.066	209.41	166.027	135.828	96.5546	64.4661	37.0555
870.221	246.227	209.422	166.017	135.806	96.6831	64.5889	37.1707
870.703	246.384	209.433	166.007	135.783	96.8116	64.7081	37.2843
871.185	246.535	209.44	165.998	135.758	96.9385	64.8229	37.3946
871.667	246.679	209.444	165.989	135.732	97.0638	64.9343	37.5015
872.149	246.816	209.447	165.981	135.707	97.188	65.0443	37.606
872.631	246.948	209.451	165.974	135.681	97.3115	65.1548	37.7093
873.113	247.076	209.458	165.965	135.656	97.434	65.2666	37.812
873.596	247.197	209.467	165.956	135.631	97.5542	65.3786	37.9132
874.078	247.31	209.477	165.946	135.606	97.67	65.4883	38.0107
874.56	247.413	209.487	165.935	135.583	97.7798	65.5929	38.1021
875.042	247.504	209.496	165.925	135.561	97.8828	65.6901	38.1859
875.524	247.584	209.502	165.915	135.543	97.9795	65.779	38.2623
876.006	247.654	209.508	165.907	135.53	98.0711	65.8599	38.3321
876.488	247.716	209.513	165.901	135.522	98.1586	65.9335	38.3969
876.97	247.771	209.517	165.896	135.519	98.242	66.0003	38.4566
877.452	247.82	209.52	165.894	135.519	98.3203	66.0598	38.5101
877.934	247.86	209.522	165.894	135.522	98.3922	66.1111	38.5548
878.417	247.891	209.521	165.897	135.527	98.4568	66.1531	38.5884
878.899	247.91	209.518	165.902	135.534	98.5146	66.1859	38.6095
879.381	247.918	209.514	165.908	135.543	98.5671	66.2106	38.6191
879.863	247.915	209.51	165.916	135.555	98.6165	66.2288	38.6192
880.345	247.905	209.508	165.922	135.571	98.6639	66.2423	38.6128
880.827	247.887	209.508	165.928	135.591	98.7092	66.2516	38.6019
881.309	247.862	209.511	165.932	135.615	98.7505	66.2561	38.5868
881.791	247.83	209.513	165.936	135.642	98.785	66.2539	38.566
882.274	247.788	209.515	165.941	135.672	98.8105	66.2435	38.5379
882.756	247.736	209.515	165.948	135.703	98.8263	66.224	38.5008
883.238	247.675	209.513	165.958	135.736	98.8336	66.1959	38.4551
883.72	247.607	209.509	165.971	135.769	98.8349	66.1609	38.4021
884.202	247.535	209.505	165.985	135.802	98.8329	66.1209	38.3441
884.684	247.461	209.5	166	135.835	98.829	66.0772	38.2826
885.166	247.386	209.495	166.014	135.867	98.8227	66.0297	38.218
885.648	247.309	209.489	166.026	135.897	98.8126	65.9777	38.1493
886.13	247.228	209.481	166.035	135.927	98.7968	65.9203	38.0751
886.613	247.142	209.472	166.043	135.956	98.7745	65.8571	37.9948
887.095	247.05	209.463	166.05	135.986	98.7465	65.7891	37.9094
887.577	246.954	209.454	166.055	136.016	98.715	65.7182	37.8211
888.059	246.856	209.446	166.059	136.046	98.6829	65.6464	37.7328
888.541	246.758	209.44	166.061	136.077	98.6521	65.575	37.6464
889.023	246.66	209.434	166.062	136.108	98.623	65.5039	37.5626
889.505	246.561	209.428	166.063	136.138	98.5947	65.4324	37.4805
889.987	246.462	209.42	166.065	136.168	98.5655	65.3596	37.3984
890.47	246.363	209.409	166.07	136.197	98.5343	65.2855	37.3152
890.952	246.263	209.397	166.077	136.225	98.501	65.2114	37.2314
891.434	246.167	209.385	166.088	136.252	98.4664	65.1393	37.1486
891.916	246.075	209.374	166.101	136.279	98.4322	65.0711	37.0688
892.398	245.99	209.365	166.115	136.305	98.3997	65.0073	36.9935
892.88	245.911	209.357	166.13	136.33	98.3692	64.9472	36.9227
893.362	245.836	209.349	166.142	136.353	98.3402	64.8886	36.8549
893.844	245.762	209.338	166.152	136.374	98.312	64.8296	36.7884
894.327	245.689	209.325	166.161	136.394	98.2841	64.7694	36.7219
894.809	245.614	209.31	166.167	136.412	98.2568	64.7087	36.656
895.291	245.538	209.295	166.171	136.429	98.2308	64.6498	36.5924
895.773	245.463	209.282	166.175	136.446	98.2069	64.5946	36.5329
896.255	245.389	209.271	166.178	136.461	98.185	64.5442	36.4783
896.737	245.318	209.263	166.181	136.476	98.1644	64.4978	36.4278
897.219	245.248	209.256	166.184	136.489	98.1436	64.4531	36.3788
897.701	245.178	209.25	166.188	136.502	98.1214	64.4076	36.3285
898.183	245.108	209.242	166.192	136.515	98.0975	64.3599	36.2746
898.665	245.037	209.234	166.197	136.527	98.0723	64.3103	36.2171
899.148	244.968	209.226	166.201	136.538	98.047	64.2608	36.1573
899.63	244.901	209.219	166.205	136.548	98.0225	64.2131	36.0977
900.112	244.837	209.212	166.207	136.556	97.9987	64.1684	36.0396
900.594	244.775	209.205	166.207	136.562	97.9746	64.1257	35.983
901.076	244.713	209.199	166.205	136.567	97.9487	64.0826	35.9263
901.558	244.646	209.191	166.201	136.57	97.9196	64.0365	35.8675
902.04	244.576	209.181	166.195	136.573	97.8873	63.9855	35.805
902.523	244.501	209.172	166.19	136.576	97.8529	63.9298	35.7389
903.005	244.424	209.164	166.184	136.579	97.8181	63.8709	35.6709
903.487	244.348	209.157	166.178	136.58	97.7841	63.811	35.6031
903.969	244.274	209.151	166.171	136.58	97.751	63.7511	35.5367
904.451	244.201	209.146	166.162	136.577	97.717	63.6908	35.4714
904.933	244.128	209.139	166.151	136.571	97.6797	63.6281	35.4051
905.415	244.05	209.13	166.138	136.563	97.6367	63.5602	35.3355
905.897	243.966	209.117	166.123	136.554	97.5868	63.4856	35.2604
906.379	243.876	209.103	166.106	136.544	97.5306	63.4042	35.1796
906.861	243.779	209.089	166.087	136.535	97.4698	63.3177	35.0941
907.344	243.679	209.077	166.067	136.524	97.4061	63.2287	35.0055
907.826	243.575	209.067	166.045	136.513	97.3405	63.1386	34.9145
908.308	243.47	209.058	166.023	136.499	97.2721	63.0476	34.8206
908.79	243.36	209.049	165.999	136.483	97.1995	62.954	34.7217
909.272	243.244	209.039	165.976	136.464	97.1207	62.8556	34.6159
909.754	243.121	209.025	165.952	136.444	97.0352	62.7506	34.5018
910.236	242.992	209.009	165.929	136.422	96.9436	62.6392	34.3802
910.718	242.858	208.992	165.905	136.401	96.8478	62.5229	34.2537
911.201	242.724	208.974	165.882	136.379	96.7498	62.4039	34.125
911.683	242.591	208.958	165.858	136.355	96.6501	62.2841	33.9965
912.165	242.459	208.942	165.833	136.33	96.5483	62.1637	33.8683
912.647	242.327	208.925	165.807	136.303	96.4423	62.0416	33.7394
913.129	242.191	208.907	165.78	136.272	96.3304	61.9161	33.608
913.611	242.05	208.886	165.752	136.239	96.212	61.7858	33.4732
914.093	241.904	208.865	165.722	136.204	96.0882	61.651	33.3361
914.575	241.753	208.844	165.691	136.167	95.9618	61.5131	33.1989
915.058	241.602	208.825	165.659	136.13	95.8359	61.3743	33.0646
915.54	241.453	208.809	165.627	136.092	95.7126	61.2361	32.9348
916.022	241.307	208.796	165.594	136.055	95.5921	61.0985	32.8092
916.504	241.164	208.783	165.562	136.018	95.473	60.9608	32.6857
916.986	241.022	208.77	165.531	135.982	95.3533	60.8219	32.562
917.468	240.881	208.756	165.504	135.948	95.2317	60.6822	32.4365
917.95	240.742	208.741	165.48	135.916	95.1085	60.5437	32.3101
918.432	240.608	208.726	165.46	135.887	94.9856	60.4099	32.1856
918.914	240.481	208.711	165.444	135.862	94.8658	60.2847	32.0662
919.396	240.364	208.698	165.432	135.841	94.7515	60.1701	31.9545
919.879	240.256	208.685	165.425	135.825	94.6437	60.0663	31.8509
920.361	240.157	208.672	165.422	135.814	94.5423	59.971	31.7538
920.843	240.063	208.656	165.423	135.809	94.4464	59.8814	31.6612
921.325	239.975	208.637	165.428	135.81	94.3555	59.7952	31.5719
921.807	239.891	208.617	165.438	135.819	94.2703	59.7123	31.4866
922.289	239.816	208.597	165.451	135.833	94.1917	59.6343	31.4075
922.771	239.75	208.579	165.468	135.854	94.1211	59.5636	31.3372
923.254	239.696	208.564	165.487	135.88	94.0584	59.5016	31.2771
923.736	239.652	208.551	165.508	135.909	94.0026	59.4479	31.2261
924.218	239.615	208.54	165.53	135.94	93.9515	59.4006	31.1815
924.7	239.583	208.529	165.554	135.972	93.9033	59.3572	31.1401
925.182	239.552	208.518	165.58	136.004	93.8573	59.3165	31.0999
925.664	239.523	208.508	165.607	136.037	93.8147	59.2787	31.0618
926.146	239.498	208.499	165.635	136.07	93.7776	59.246	31.0283
926.628	239.479	208.494	165.663	136.103	93.7478	59.2209	31.0027
927.11	239.47	208.492	165.69	136.136	93.7262	59.2045	30.9869
927.592	239.47	208.494	165.716	136.167	93.7112	59.1964	30.9803
928.075	239.476	208.496	165.74	136.196	93.7004	59.1942	30.9803
928.557	239.485	208.498	165.763	136.221	93.691	59.1951	30.9838
929.039	239.496	208.498	165.784	136.243	93.6819	59.1977	30.9887
929.521	239.509	208.497	165.804	136.262	93.6737	59.2025	30.9952
930.003	239.524	208.496	165.822	136.277	93.6684	59.2116	31.0058
930.485	239.545	208.496	165.84	136.29	93.6683	59.2278	31.0235
930.967	239.573	208.497	165.856	136.302	93.6742	59.2524	31.0502
931.449	239.609	208.499	165.871	136.313	93.6853	59.2848	31.0855
931.932	239.649	208.501	165.884	136.323	93.6992	59.3224	31.1273
932.414	239.691	208.502	165.895	136.334	93.7138	59.3622	31.1726
932.896	239.735	208.501	165.905	136.346	93.7283	59.4024	31.2197
933.378	239.78	208.498	165.915	136.357	93.7441	59.4434	31.2691
933.86	239.829	208.496	165.923	136.369	93.7642	59.4876	31.3231
934.342	239.885	208.495	165.93	136.381	93.792	59.5385	31.3844
934.824	239.95	208.497	165.937	136.393	93.8294	59.5983	31.4549
935.306	240.024	208.502	165.943	136.405	93.8761	59.6674	31.5337
935.788	240.104	208.507	165.949	136.416	93.9303	59.7444	31.6184
936.271	240.187	208.512	165.956	136.428	93.9894	59.827	31.7058
936.753	240.271	208.518	165.963	136.441	94.0519	59.9135	31.794
937.235	240.356	208.523	165.972	136.455	94.1182	60.0035	31.8832
937.717	240.443	208.53	165.98	136.47	94.1905	60.0982	31.9756
938.199	240.534	208.539	165.989	136.485	94.2712	60.1991	32.074
938.681	240.631	208.55	165.996	136.5	94.3619	60.3067	32.1797
939.163	240.731	208.562	166.002	136.513	94.4622	60.4198	32.2923
939.645	240.833	208.574	166.006	136.526	94.5699	60.5358	32.4092
940.128	240.932	208.584	166.009	136.538	94.6823	60.6519	32.5273
940.61	241.028	208.593	166.012	136.55	94.7974	60.7662	32.6443
941.092	241.12	208.601	166.013	136.562	94.9148	60.8787	32.7601
941.574	241.209	208.611	166.014	136.573	95.0353	60.9909	32.8758
942.056	241.299	208.623	166.014	136.584	95.1603	61.1046	32.9931
942.538	241.391	208.64	166.013	136.593	95.2906	61.2207	33.1123
943.02	241.483	208.659	166.009	136.6	95.4251	61.3382	33.2318
943.502	241.572	208.68	166.003	136.604	95.5617	61.4545	33.3481
943.985	241.655	208.7	165.995	136.607	95.6975	61.5665	33.4572
944.467	241.729	208.72	165.986	136.608	95.8306	61.6718	33.5567
944.949	241.791	208.738	165.976	136.608	95.9602	61.7695	33.6462
945.431	241.842	208.757	165.966	136.608	96.0869	61.8602	33.7271
945.913	241.884	208.777	165.956	136.608	96.2117	61.9449	33.8016
946.395	241.917	208.799	165.945	136.606	96.3352	62.0241	33.8711
946.877	241.941	208.822	165.935	136.603	96.4567	62.0969	33.9348
947.359	241.953	208.843	165.923	136.597	96.5747	62.1614	33.9902
947.841	241.951	208.861	165.912	136.591	96.6871	62.2154	34.0344
948.323	241.934	208.875	165.901	136.584	96.7922	62.2572	34.0649
948.806	241.903	208.885	165.889	136.576	96.8892	62.2869	34.0812
949.288	241.858	208.892	165.877	136.569	96.9777	62.3053	34.0846
949.77	241.804	208.897	165.865	136.561	97.0573	62.3138	34.0769
950.252	241.741	208.901	165.853	136.553	97.1269	62.3129	34.0593
950.734	241.67	208.904	165.842	136.544	97.1846	62.3017	34.0314
951.216	241.589	208.905	165.831	136.534	97.2277	62.2785	33.9911
951.698	241.494	208.905	165.821	136.524	97.2544	62.2416	33.9365
952.181	241.385	208.902	165.813	136.513	97.264	62.1904	33.8659
952.663	241.261	208.897	165.805	136.503	97.2577	62.1256	33.7802
953.145	241.124	208.892	165.798	136.493	97.2377	62.0498	33.6815
953.627	240.979	208.886	165.79	136.485	97.2066	61.9656	33.5731
954.109	240.827	208.88	165.781	136.476	97.1662	61.8744	33.457
954.591	240.67	208.874	165.772	136.467	97.1172	61.7764	33.3337
955.073	240.507	208.866	165.762	136.457	97.0588	61.6699	33.2019
955.555	240.336	208.854	165.752	136.446	96.9903	61.5529	33.0596
956.037	240.156	208.84	165.742	136.434	96.9115	61.424	32.9053
956.519	239.965	208.825	165.733	136.422	96.8236	61.2837	32.7394
957.002	239.765	208.808	165.724	136.409	96.7286	61.1336	32.5641
957.484	239.559	208.793	165.716	136.397	96.6287	60.9763	32.3821
957.966	239.348	208.778	165.707	136.385	96.5252	60.8135	32.1955
958.448	239.131	208.765	165.699	136.372	96.418	60.6454	32.0045
958.93	238.909	208.75	165.692	136.36	96.3053	60.4709	31.8077
959.412	238.677	208.733	165.685	136.347	96.1853	60.2885	31.6029
959.894	238.436	208.713	165.679	136.336	96.0569	60.097	31.3888
960.376	238.186	208.692	165.674	136.326	95.9202	59.8973	31.1659
960.859	237.928	208.669	165.67	136.317	95.7769	59.6911	30.9363
961.341	237.666	208.647	165.665	136.309	95.629	59.4805	30.7025
961.823	237.402	208.625	165.659	136.3	95.4775	59.2666	30.4659
962.305	237.134	208.602	165.65	136.29	95.3223	59.0486	30.2257
962.787	236.86	208.578	165.64	136.278	95.1614	58.8242	29.9789
963.269	236.577	208.551	165.627	136.263	94.9925	58.5905	29.7219
963.751	236.283	208.52	165.613	136.246	94.8137	58.3459	29.4523
964.233	235.979	208.486	165.598	136.227	94.6247	58.0908	29.1699
964.716	235.668	208.452	165.583	136.208	94.4265	57.8273	28.877
965.198	235.351	208.418	165.567	136.189	94.2212	57.5581	28.5769
965.68	235.032	208.385	165.55	136.171	94.0104	57.2846	28.2717
966.162	234.71	208.353	165.532	136.152	93.7943	57.0061	27.9613
966.644	234.382	208.32	165.513	136.133	93.5718	56.7195	27.6431
967.126	234.045	208.284	165.493	136.112	93.3411	56.4213	27.3132
967.608	233.694	208.245	165.473	136.089	93.1005	56.1087	26.969
968.09	233.331	208.202	165.451	136.063	92.8495	55.7815	26.61
968.572	232.958	208.156	165.429	136.037	92.5888	55.4415	26.2383
969.055	232.578	208.108	165.407	136.009	92.3197	55.0921	25.8574
969.537	232.196	208.059	165.384	135.982	92.0427	54.7355	25.4693
970.019	231.811	208.009	165.36	135.955	91.7574	54.3719	25.0742
970.501	231.42	207.954	165.336	135.928	91.4617	53.9994	24.6691
970.983	231.02	207.895	165.313	135.903	91.1532	53.615	24.2502
971.465	230.607	207.831	165.29	135.878	90.8304	53.2165	23.8145
971.947	230.182	207.762	165.268	135.854	90.4928	52.8036	23.3618
972.429	229.747	207.69	165.248	135.83	90.1416	52.3783	22.8946
972.912	229.306	207.618	165.229	135.807	89.7782	51.9432	22.4168
973.394	228.862	207.546	165.211	135.783	89.4034	51.4999	21.9311
973.876	228.416	207.474	165.194	135.759	89.0165	51.0474	21.4378
974.358	227.966	207.401	165.178	135.733	88.6152	50.5825	20.9343
974.84	227.508	207.323	165.161	135.705	88.197	50.1011	20.417
975.322	227.04	207.24	165.144	135.676	87.7605	49.6005	19.8834
975.804	226.563	207.151	165.126	135.645	87.306	49.0813	19.3343
976.286	226.081	207.057	165.107	135.612	86.8359	48.5471	18.7737
976.768	225.599	206.96	165.086	135.579	86.3528	48.0028	18.2071
977.25	225.123	206.859	165.065	135.546	85.8585	47.4527	17.6388
977.733	224.652	206.757	165.043	135.512	85.3525	46.8981	17.0703
978.215	224.186	206.652	165.021	135.479	84.8326	46.3377	16.4997
978.697	223.721	206.542	164.999	135.446	84.2962	45.7692	15.9238
979.179	223.253	206.429	164.978	135.414	83.742	45.1916	15.341
979.661	222.784	206.311	164.957	135.381	83.1715	44.607	14.7536
980.143	222.318	206.19	164.938	135.348	82.5889	44.0209	14.1672
980.625	221.861	206.067	164.918	135.315	81.9998	43.4402	13.5893
981.107	221.417	205.944	164.899	135.281	81.4084	42.87	13.0256
981.59	220.987	205.82	164.879	135.247	80.8168	42.3121	12.478
982.072	220.57	205.693	164.859	135.213	80.2246	41.7645	11.9444
982.554	220.161	205.563	164.839	135.18	79.6307	41.2238	11.421
983.036	219.759	205.43	164.82	135.149	79.0349	40.6876	10.9054
983.518	219.364	205.296	164.801	135.119	78.4402	40.1576	10.3995
984	218.981	205.162	164.783	135.091	77.8522	39.6387	9.909
984.482	218.616	205.032	164.766	135.065	77.2774	39.1378	9.44113
984.964	218.274	204.907	164.75	135.04	76.7206	38.6603	9.00113
985.447	217.955	204.787	164.734	135.015	76.1833	38.2077	8.58953
985.929	217.655	204.671	164.719	134.991	75.6635	37.7775	8.2023
986.411	217.367	204.558	164.705	134.968	75.1581	37.3659	7.83339
986.893	217.087	204.448	164.693	134.946	74.6649	36.97	7.47857
987.375	216.817	204.34	164.682	134.925	74.185	36.5908	7.13801
987.857	216.559	204.237	164.673	134.905	73.7228	36.2326	6.8163
988.339	216.319	204.14	164.665	134.887	73.2838	35.9007	6.51969
988.821	216.103	204.05	164.659	134.871	72.872	35.5981	6.25225
989.303	215.909	203.966	164.654	134.857	72.4874	35.3234	6.01315
989.786	215.735	203.887	164.65	134.843	72.1267	35.071	5.79681
990.268	215.574	203.81	164.647	134.83	71.7845	34.8338	5.59583
990.75	215.421	203.733	164.643	134.818	71.457	34.6071	5.40491
991.232	215.278	203.656	164.64	134.806	71.1437	34.3906	5.22362
991.714	215.148	203.582	164.638	134.792	70.8476	34.1885	5.05619
992.196	215.036	203.51	164.635	134.778	70.573	34.0063	4.90866
992.678	214.946	203.443	164.633	134.763	70.3228	33.8475	4.78475
993.16	214.878	203.38	164.631	134.746	70.0965	33.7107	4.68325
993.643	214.826	203.32	164.628	134.728	69.8903	33.5904	4.59826
994.125	214.784	203.26	164.625	134.71	69.699	33.4797	4.52228
994.607	214.747	203.2	164.622	134.693	69.5191	33.374	4.45034
995.089	214.715	203.141	164.619	134.679	69.3507	33.2738	4.38258
995.571	214.692	203.083	164.615	134.668	69.1968	33.184	4.32396
996.053	214.683	203.03	164.61	134.66	69.0617	33.1108	4.28098
996.535	214.692	202.981	164.604	134.652	68.9476	33.0581	4.25739
997.017	214.717	202.937	164.598	134.645	68.8523	33.0246	4.25151
997.5	214.753	202.895	164.591	134.635	68.7702	33.004	4.25651
997.982	214.794	202.852	164.582	134.622	68.6943	32.9882	4.26381
998.464	214.835	202.807	164.572	134.606	68.6198	32.9713	4.26743
998.946	214.875	202.759	164.558	134.587	68.5454	32.9519	4.26681
999.428	214.919	202.71	164.542	134.564	68.4739	32.9336	4.26665
999.91	214.971	202.662	164.522	134.54	68.4092	32.9216	4.27357
1000.39	215.036	202.616	164.499	134.514	68.3536	32.9192	4.29181
1000.87	215.11	202.57	164.473	134.486	68.3054	32.925	4.32019
1001.36	215.191	202.524	164.445	134.457	68.2596	32.9334	4.35237
1001.84	215.269	202.477	164.416	134.428	68.21	32.9371	4.37998
1002.32	215.339	202.425	164.388	134.398	68.1522	32.9313	4.397
1002.8	215.402	202.372	164.361	134.368	68.0863	32.9159	4.40273
1003.28	215.46	202.317	164.336	134.339	68.0157	32.8955	4.40171
1003.77	215.519	202.264	164.312	134.31	67.9452	32.8765	4.40075
1004.25	215.582	202.212	164.288	134.281	67.8777	32.8628	4.4045
1004.73	215.649	202.163	164.264	134.251	67.8118	32.8537	4.41258
1005.21	215.716	202.113	164.238	134.218	67.7428	32.8438	4.41961
1005.7	215.777	202.06	164.21	134.183	67.6643	32.8262	4.41821
1006.18	215.827	202.002	164.179	134.144	67.5724	32.7959	4.40322
1006.66	215.868	201.942	164.145	134.103	67.4673	32.7534	4.37474
1007.14	215.904	201.879	164.107	134.059	67.3532	32.7034	4.338
1007.62	215.941	201.817	164.066	134.014	67.2361	32.6529	4.3005
1008.11	215.984	201.757	164.02	133.967	67.12	32.6065	4.26774
1008.59	216.034	201.698	163.971	133.918	67.0049	32.5645	4.24039
1009.07	216.084	201.637	163.918	133.866	66.8872	32.5222	4.21428
1009.55	216.131	201.574	163.863	133.811	66.7617	32.4739	4.18345
1010.03	216.17	201.505	163.806	133.753	66.6256	32.4159	4.14434
1010.52	216.202	201.433	163.75	133.69	66.4805	32.3503	4.09863
1011	216.233	201.36	163.693	133.625	66.3325	32.2837	4.05311
1011.48	216.268	201.288	163.637	133.558	66.1893	32.2252	4.01645
1011.96	216.315	201.219	163.581	133.49	66.0569	32.1812	3.99485
1012.45	216.375	201.154	163.525	133.422	65.9372	32.1531	3.98913
1012.93	216.443	201.091	163.469	133.353	65.828	32.137	3.99474
1013.41	216.516	201.027	163.411	133.283	65.7255	32.127	4.0052
1013.89	216.59	200.963	163.352	133.213	65.6274	32.1192	4.01632
1014.37	216.666	200.899	163.292	133.142	65.5356	32.1146	4.02938
1014.86	216.751	200.838	163.231	133.071	65.4555	32.1191	4.05076
1015.34	216.85	200.782	163.17	132.999	65.3936	32.1403	4.08866
1015.82	216.968	200.735	163.109	132.927	65.354	32.1833	4.14872
1016.3	217.105	200.695	163.048	132.856	65.3363	32.2482	4.2309
1016.78	217.257	200.661	162.986	132.784	65.3362	32.3299	4.32988
1017.27	217.418	200.63	162.922	132.711	65.348	32.4215	4.43845
1017.75	217.582	200.602	162.858	132.638	65.3685	32.5183	4.55203
1018.23	217.75	200.577	162.792	132.565	65.3989	32.6212	4.67159
1018.71	217.926	200.557	162.724	132.491	65.4445	32.7356	4.80322
1019.2	218.116	200.545	162.656	132.417	65.5118	32.8688	4.95467
1019.68	218.323	200.544	162.586	132.342	65.6045	33.0253	5.13077
1020.16	218.545	200.552	162.515	132.266	65.7212	33.2047	5.3305
1020.64	218.779	200.568	162.445	132.191	65.8568	33.401	5.54745
1021.12	219.017	200.589	162.375	132.114	66.0044	33.6067	5.77343
1021.61	219.255	200.613	162.305	132.038	66.1602	33.8169	6.00293
1022.09	219.493	200.641	162.237	131.964	66.3251	34.0313	6.23598
1022.57	219.737	200.673	162.17	131.891	66.5038	34.2549	6.47762
1023.05	219.991	200.712	162.104	131.822	66.7025	34.4938	6.73433
1023.53	220.26	200.76	162.039	131.757	66.924	34.7518	7.00956
1024.02	220.543	200.815	161.974	131.696	67.1664	35.0274	7.30096
1024.5	220.834	200.874	161.91	131.638	67.4231	35.3143	7.60101
1024.98	221.125	200.935	161.845	131.583	67.6865	35.6043	7.90064
1025.46	221.412	200.995	161.779	131.531	67.9515	35.8918	8.19375
1025.94	221.692	201.053	161.713	131.479	68.2177	36.1762	8.48003
1026.43	221.97	201.113	161.647	131.428	68.4891	36.4612	8.76439
1026.91	222.249	201.176	161.582	131.377	68.7708	36.7521	9.05351
1027.39	222.533	201.243	161.518	131.326	69.0652	37.0521	9.3515
1027.87	222.821	201.313	161.457	131.274	69.37	37.3594	9.65705
1028.36	223.109	201.385	161.398	131.223	69.6786	37.6681	9.9639
1028.84	223.39	201.454	161.342	131.171	69.9831	37.9709	10.2641
1029.32	223.662	201.519	161.291	131.122	70.2785	38.263	10.5523
1029.8	223.923	201.581	161.245	131.076	70.5642	38.5442	10.8281
1030.28	224.177	201.641	161.205	131.035	70.8438	38.8181	11.096
1030.77	224.429	201.703	161.171	131	71.1223	39.09	11.3623
1031.25	224.681	201.767	161.143	130.971	71.4028	39.3626	11.6305
1031.73	224.931	201.832	161.119	130.946	71.6836	39.6344	11.8997
1032.21	225.175	201.897	161.097	130.923	71.9592	39.9	12.164
1032.69	225.407	201.959	161.077	130.9	72.2227	40.1528	12.4162
1033.18	225.621	202.016	161.058	130.874	72.4694	40.3889	12.6516
1033.66	225.817	202.068	161.038	130.845	72.6989	40.6091	12.8708
1034.14	225.999	202.117	161.017	130.812	72.915	40.8181	13.0788
1034.62	226.172	202.165	160.995	130.774	73.123	41.0222	13.2828
1035.1	226.339	202.213	160.971	130.731	73.3267	41.2255	13.4877
1035.59	226.5	202.261	160.945	130.682	73.5263	41.4276	13.694
1036.07	226.653	202.308	160.917	130.627	73.7184	41.6244	13.8977
1036.55	226.793	202.352	160.885	130.565	73.8991	41.8109	14.0933
1037.03	226.918	202.393	160.85	130.498	74.0663	41.9843	14.2776
1037.52	227.03	202.432	160.813	130.426	74.2221	42.1465	14.4519
1038	227.135	202.472	160.774	130.351	74.372	42.3035	14.6219
1038.48	227.239	202.515	160.736	130.275	74.5225	42.4625	14.7948
1038.96	227.349	202.563	160.699	130.197	74.6781	42.6289	14.9759
1039.44	227.466	202.615	160.662	130.118	74.8394	42.8038	15.1664
1039.93	227.588	202.669	160.625	130.038	75.0032	42.9838	15.3628
1040.41	227.71	202.724	160.589	129.955	75.1653	43.1642	15.5604
1040.89	227.831	202.778	160.551	129.871	75.3229	43.3417	15.7558
1041.37	227.95	202.831	160.513	129.786	75.4772	43.5168	15.9499
1041.85	228.072	202.885	160.476	129.704	75.6326	43.6933	16.147
1042.34	228.202	202.942	160.44	129.625	75.7948	43.8764	16.3525
1042.82	228.345	203.003	160.406	129.551	75.967	44.0692	16.5695
1043.3	228.5	203.067	160.373	129.482	76.149	44.271	16.7971
1043.78	228.664	203.131	160.342	129.418	76.3369	44.4779	17.0302
1044.27	228.833	203.195	160.311	129.357	76.5256	44.6848	17.263
1044.75	229.003	203.255	160.28	129.3	76.7115	44.8887	17.4914
1045.23	229.176	203.314	160.249	129.246	76.8946	45.0901	17.7159
1045.71	229.353	203.373	160.217	129.198	77.0779	45.2929	17.9407
1046.19	229.541	203.434	160.187	129.157	77.2654	45.5015	18.1709
1046.67	229.742	203.499	160.157	129.124	77.4595	45.7184	18.4093
1047.16	229.957	203.568	160.128	129.098	77.6592	45.9422	18.6547
1047.64	230.184	203.639	160.101	129.08	77.8609	46.1683	18.9018
1048.12	230.418	203.708	160.076	129.068	78.0603	46.3914	19.1444
1048.6	230.657	203.776	160.052	129.062	78.2552	46.6088	19.3784
1049.09	230.901	203.843	160.032	129.061	78.4468	46.8219	19.6044
1049.57	231.155	203.91	160.015	129.067	78.6394	47.0356	19.8272
1050.05	231.421	203.979	160.003	129.08	78.8379	47.2561	20.0531
1050.53	231.703	204.051	159.993	129.099	79.045	47.4873	20.287
1051.01	232.001	204.126	159.987	129.126	79.2601	47.7291	20.5296
1051.5	232.309	204.201	159.981	129.159	79.4795	47.9779	20.7781
1051.98	232.624	204.276	159.974	129.196	79.6989	48.2285	21.0279
1052.46	232.94	204.348	159.966	129.237	79.9164	48.4773	21.2759
1052.94	233.257	204.419	159.956	129.28	80.1333	48.7242	21.5224
1053.42	233.577	204.491	159.946	129.326	80.3545	48.9723	21.7709
1053.91	233.9	204.567	159.937	129.374	80.5855	49.2261	22.0262
1054.39	234.23	204.647	159.93	129.423	80.8301	49.4886	22.2912
1054.87	234.564	204.732	159.925	129.472	81.0885	49.7597	22.5659
1055.35	234.898	204.818	159.922	129.52	81.3578	50.0368	22.8467
1055.84	235.228	204.905	159.921	129.565	81.6341	50.3163	23.1294
1056.32	235.551	204.991	159.921	129.608	81.9151	50.5962	23.4108
1056.8	235.866	205.077	159.922	129.649	82.2014	50.8777	23.6914
1057.28	236.174	205.165	159.924	129.688	82.4963	51.1639	23.9743
1057.76	236.48	205.255	159.927	129.726	82.8032	51.4589	24.2632
1058.25	236.785	205.35	159.931	129.763	83.124	51.7643	24.56
1058.73	237.089	205.447	159.935	129.799	83.4568	52.0783	24.8632
1059.21	237.387	205.545	159.937	129.833	83.7968	52.396	25.1678
1059.69	237.677	205.64	159.938	129.863	84.138	52.7115	25.4677
1060.17	237.956	205.732	159.937	129.889	84.4754	53.02	25.7584
1060.66	238.221	205.82	159.935	129.911	84.8067	53.3196	26.0379
1061.14	238.476	205.906	159.932	129.931	85.1317	53.6105	26.307
1061.62	238.72	205.991	159.93	129.948	85.4505	53.8935	26.5671
1062.1	238.954	206.075	159.928	129.963	85.7615	54.1673	26.8179
1062.59	239.175	206.157	159.927	129.976	86.0599	54.428	27.0562
1063.07	239.376	206.234	159.924	129.986	86.3388	54.6689	27.2758
1063.55	239.549	206.302	159.92	129.992	86.5902	54.8825	27.4694
1064.03	239.688	206.359	159.913	129.994	86.807	55.0624	27.6312
1064.51	239.789	206.405	159.902	129.992	86.9849	55.2048	27.7574
1065	239.849	206.441	159.889	129.988	87.1212	55.3081	27.8471
1065.48	239.867	206.469	159.873	129.982	87.2142	55.3714	27.8998
1065.96	239.842	206.489	159.856	129.972	87.2611	55.3929	27.9141
1066.44	239.771	206.5	159.836	129.96	87.2571	55.3685	27.8861
1066.92	239.651	206.501	159.815	129.943	87.1964	55.2922	27.8098
1067.41	239.476	206.488	159.792	129.921	87.0732	55.1584	27.679
1067.89	239.245	206.461	159.766	129.894	86.8845	54.9636	27.4897
1068.37	238.959	206.421	159.738	129.861	86.6307	54.7081	27.2415
1068.85	238.623	206.368	159.708	129.825	86.3163	54.3961	26.9383
1069.34	238.243	206.306	159.677	129.785	85.9481	54.0344	26.5865
1069.82	237.83	206.236	159.644	129.741	85.534	53.6306	26.1932
1070.3	237.391	206.161	159.609	129.694	85.0809	53.1912	25.7648
1070.78	236.933	206.079	159.572	129.642	84.5952	52.7216	25.3065
1071.26	236.463	205.993	159.532	129.585	84.0841	52.2278	24.824
1071.74	235.988	205.902	159.489	129.524	83.5571	51.718	24.3256
1072.23	235.518	205.81	159.444	129.459	83.0272	51.2043	23.8235
1072.71	235.068	205.719	159.397	129.394	82.5101	50.7019	23.3331
1073.19	234.651	205.634	159.35	129.327	82.0224	50.2277	22.8709
1073.67	234.278	205.558	159.304	129.262	81.5782	49.7961	22.4504
1074.16	233.956	205.491	159.258	129.195	81.1867	49.4169	22.0802
1074.64	233.689	205.434	159.212	129.128	80.8523	49.0946	21.7631
1075.12	233.475	205.385	159.165	129.06	80.576	48.8299	21.4987
1075.6	233.314	205.344	159.116	128.99	80.3581	48.6226	21.2858
1076.08	233.205	205.313	159.067	128.921	80.2004	48.4737	21.1257
1076.57	233.15	205.294	159.016	128.855	80.1059	48.3858	21.0219
1077.05	233.149	205.288	158.967	128.794	80.0771	48.3614	20.9784
1077.53	233.202	205.296	158.92	128.738	80.1135	48.4003	20.9964
1078.01	233.306	205.318	158.874	128.688	80.2104	48.4979	21.0724
1078.49	233.452	205.351	158.83	128.643	80.3591	48.6461	21.1987
1078.98	233.632	205.392	158.788	128.6	80.5495	48.8351	21.3656
1079.46	233.84	205.44	158.747	128.561	80.7732	49.0568	21.5649
1079.94	234.071	205.494	158.708	128.524	81.0257	49.3063	21.7924
1080.42	234.325	205.555	158.672	128.492	81.3055	49.5822	22.0473
1080.91	234.603	205.622	158.638	128.466	81.6124	49.8839	22.3305
1081.39	234.904	205.697	158.608	128.448	81.9449	50.2096	22.6409
1081.87	235.225	205.775	158.582	128.436	82.2984	50.5543	22.9741
1082.35	235.56	205.856	158.558	128.43	82.6656	50.9107	23.3225
1082.83	235.902	205.935	158.535	128.427	83.0386	51.271	23.6774
1083.32	236.247	206.013	158.514	128.426	83.4112	51.6298	24.0321
1083.8	236.59	206.089	158.493	128.426	83.7807	51.9851	24.3839
1084.28	236.932	206.166	158.474	128.428	84.1471	52.3384	24.7335
1084.76	237.275	206.245	158.456	128.432	84.5114	52.6917	25.0831
1085.24	237.618	206.326	158.439	128.438	84.8731	53.0456	25.4335
1085.73	237.959	206.409	158.423	128.445	85.2292	53.3977	25.7826
1086.21	238.296	206.489	158.407	128.452	85.5744	53.7425	26.1253
1086.69	238.623	206.565	158.388	128.459	85.9027	54.0742	26.4556
1087.17	238.94	206.635	158.367	128.463	86.2103	54.3882	26.7693
1087.65	239.246	206.701	158.344	128.466	86.4961	54.6831	27.0654
1088.14	239.544	206.763	158.319	128.469	86.7615	54.9605	27.3459
1088.62	239.836	206.825	158.294	128.47	87.0091	55.2225	27.6135
1089.1	240.124	206.886	158.269	128.472	87.2402	55.4705	27.87
1089.58	240.407	206.947	158.243	128.472	87.4537	55.7032	28.114
1090.07	240.68	207.004	158.215	128.468	87.6466	55.9172	28.3416
1090.55	240.939	207.056	158.185	128.46	87.8152	56.1085	28.5479
1091.03	241.18	207.101	158.151	128.447	87.9571	56.2746	28.7298
1091.51	241.401	207.138	158.115	128.43	88.0726	56.4157	28.887
1091.99	241.602	207.17	158.077	128.411	88.1639	56.5346	29.0225
1092.48	241.786	207.198	158.038	128.391	88.234	56.6351	29.1404
1092.96	241.955	207.225	158	128.372	88.2853	56.7203	29.2439
1093.44	242.107	207.25	157.963	128.356	88.3184	56.791	29.3341
1093.92	242.242	207.272	157.927	128.34	88.3322	56.8461	29.4094
1094.4	242.357	207.289	157.891	128.324	88.3262	56.8839	29.4676
1094.89	242.45	207.301	157.855	128.306	88.3011	56.9039	29.5079
1095.37	242.522	207.309	157.82	128.288	88.2606	56.9082	29.5324
1095.85	242.575	207.316	157.785	128.269	88.2101	56.9009	29.5457
1096.33	242.614	207.324	157.753	128.251	88.1554	56.8872	29.5536
1096.82	242.642	207.334	157.723	128.234	88.1005	56.8711	29.5607
1097.3	242.659	207.347	157.696	128.218	88.0468	56.8542	29.5686
1097.78	242.667	207.36	157.669	128.202	87.9933	56.8361	29.5763
1098.26	242.664	207.372	157.644	128.186	87.9386	56.8156	29.5815
1098.74	242.652	207.382	157.619	128.168	87.883	56.7928	29.583
1099.23	242.632	207.389	157.594	128.151	87.8294	56.7699	29.5822
1099.71	242.609	207.396	157.573	128.136	87.7832	56.7512	29.583
1100.19	242.588	207.404	157.556	128.124	87.7499	56.7415	29.5902
1100.67	242.572	207.415	157.545	128.117	87.7335	56.7442	29.6074
1101.15	242.563	207.429	157.54	128.115	87.7345	56.7597	29.6356
1101.64	242.561	207.445	157.541	128.118	87.7507	56.7859	29.6727
1102.12	242.564	207.461	157.546	128.124	87.7789	56.8199	29.716
1102.6	242.572	207.477	157.555	128.134	87.817	56.8598	29.7633
1103.08	242.585	207.492	157.568	128.145	87.8654	56.9059	29.8151
1103.57	242.606	207.509	157.583	128.161	87.9267	56.9605	29.874
1104.05	242.64	207.529	157.603	128.181	88.0038	57.0263	29.9434
1104.53	242.689	207.552	157.626	128.206	88.0974	57.1044	30.0249
1105.01	242.753	207.578	157.652	128.236	88.2055	57.1935	30.1174
1105.49	242.829	207.605	157.681	128.268	88.3231	57.29	30.2172
1105.98	242.916	207.631	157.71	128.302	88.4447	57.3898	30.3197
1106.46	243.008	207.655	157.739	128.336	88.5663	57.4904	30.4218
1106.94	243.106	207.679	157.767	128.369	88.6867	57.5919	30.5231
1107.42	243.209	207.703	157.793	128.402	88.8076	57.6966	30.6258
1107.9	243.318	207.729	157.817	128.432	88.9316	57.8071	30.733
1108.39	243.435	207.759	157.838	128.461	89.0602	57.9249	30.8465
1108.87	243.557	207.791	157.855	128.484	89.1921	58.0485	30.9652
1109.35	243.681	207.824	157.867	128.502	89.3238	58.1742	31.0857
1109.83	243.804	207.855	157.871	128.512	89.4508	58.2974	31.2033
1110.32	243.921	207.885	157.867	128.512	89.5696	58.4149	31.3148
1110.8	244.031	207.912	157.856	128.505	89.6791	58.5256	31.4193
1111.28	244.135	207.939	157.837	128.49	89.7809	58.6311	31.5186
1111.76	244.235	207.967	157.813	128.47	89.8772	58.7335	31.6153
1112.24	244.331	207.997	157.785	128.446	89.9697	58.8339	31.7112
1112.72	244.423	208.028	157.754	128.418	90.0581	58.9318	31.8061
1113.21	244.51	208.058	157.719	128.387	90.1401	59.0243	31.8971
1113.69	244.59	208.086	157.68	128.35	90.2127	59.1084	31.9809
1114.17	244.659	208.109	157.637	128.31	90.2738	59.1823	32.0552
1114.65	244.72	208.129	157.592	128.266	90.3236	59.2461	32.1203
1115.14	244.773	208.147	157.545	128.221	90.3642	59.3021	32.1788
1115.62	244.822	208.165	157.498	128.175	90.3986	59.3531	32.2343
1116.1	244.868	208.184	157.451	128.13	90.4291	59.4008	32.2893
1116.58	244.911	208.204	157.405	128.086	90.4564	59.4453	32.3441
1117.06	244.95	208.224	157.36	128.042	90.4793	59.4847	32.3966
1117.55	244.982	208.242	157.315	127.997	90.4959	59.517	32.4438
1118.03	245.005	208.257	157.27	127.951	90.5054	59.5412	32.4834
1118.51	245.019	208.269	157.226	127.903	90.5083	59.559	32.5156
1118.99	245.027	208.28	157.185	127.854	90.507	59.5736	32.5428
1119.47	245.031	208.291	157.147	127.806	90.5044	59.5888	32.5684
1119.96	245.035	208.303	157.113	127.76	90.5023	59.6071	32.5954
1120.44	245.04	208.315	157.085	127.716	90.501	59.6287	32.6249
1120.92	245.046	208.328	157.06	127.675	90.4993	59.6513	32.6557
1121.4	245.053	208.338	157.038	127.636	90.496	59.6721	32.6861
1121.88	245.06	208.345	157.019	127.599	90.491	59.6894	32.715
1122.37	245.067	208.349	157.002	127.566	90.4861	59.7035	32.7431
1122.85	245.076	208.353	156.989	127.538	90.4848	59.7169	32.773
1123.33	245.089	208.356	156.98	127.518	90.4906	59.7329	32.8074
1123.81	245.109	208.362	156.978	127.505	90.5052	59.7543	32.8481
1124.3	245.135	208.369	156.981	127.5	90.5282	59.7817	32.8945
1124.78	245.166	208.378	156.989	127.5	90.5569	59.8136	32.9436
1125.26	245.201	208.386	157.001	127.506	90.588	59.8482	32.992
1125.74	245.238	208.394	157.016	127.515	90.6194	59.8836	33.0368
1126.22	245.276	208.401	157.035	127.528	90.6506	59.9199	33.0776
1126.71	245.318	208.409	157.055	127.546	90.6831	59.9582	33.116
1127.19	245.363	208.419	157.079	127.569	90.7182	59.9999	33.1541
1127.67	245.414	208.43	157.105	127.597	90.7562	60.0449	33.1931
1128.15	245.467	208.443	157.132	127.63	90.795	60.091	33.2317
1128.63	245.521	208.455	157.159	127.666	90.8306	60.1342	33.2664
1129.12	245.572	208.465	157.186	127.702	90.8586	60.17	33.2929
1129.6	245.617	208.473	157.209	127.737	90.8757	60.1947	33.3073
1130.08	245.653	208.477	157.23	127.769	90.8806	60.2071	33.3083
1130.56	245.679	208.481	157.247	127.799	90.8739	60.2073	33.2965
1131.05	245.697	208.484	157.262	127.827	90.8565	60.1963	33.2736
1131.53	245.705	208.488	157.275	127.853	90.8287	60.1743	33.2408
1132.01	245.702	208.491	157.285	127.876	90.7884	60.1396	33.1977
1132.49	245.685	208.493	157.291	127.896	90.7321	60.0893	33.1416
1132.97	245.651	208.491	157.293	127.91	90.6558	60.0198	33.0691
1133.46	245.599	208.486	157.29	127.919	90.557	59.929	32.9776
1133.94	245.527	208.476	157.282	127.923	90.4355	59.817	32.8664
1134.42	245.437	208.464	157.271	127.921	90.2934	59.6861	32.7368
1134.9	245.329	208.452	157.257	127.915	90.1341	59.5398	32.5914
1135.38	245.205	208.439	157.241	127.907	89.9601	59.3805	32.4327
1135.87	245.067	208.425	157.222	127.894	89.7724	59.2092	32.2615
1136.35	244.912	208.409	157.2	127.879	89.5701	59.0249	32.0771
1136.83	244.741	208.389	157.174	127.859	89.3516	58.8259	31.8782
1137.31	244.554	208.364	157.145	127.834	89.1161	58.6114	31.6644
1137.8	244.351	208.333	157.112	127.806	88.8649	58.3826	31.4377
1138.28	244.136	208.298	157.077	127.774	88.6013	58.1428	31.2018
1138.76	243.915	208.261	157.041	127.741	88.3297	57.8961	30.9616
1139.24	243.689	208.223	157.004	127.706	88.0535	57.6462	30.7209
1139.72	243.462	208.185	156.967	127.67	87.7741	57.3944	30.4814
1140.21	243.234	208.146	156.928	127.631	87.4912	57.1406	30.2424
1140.69	243.004	208.106	156.887	127.589	87.2036	56.8834	30.0023
1141.17	242.772	208.063	156.843	127.542	86.9111	56.6228	29.7606
1141.65	242.539	208.019	156.795	127.491	86.6158	56.361	29.5189
1142.13	242.31	207.974	156.744	127.436	86.3217	56.1024	29.2817
1142.62	242.088	207.93	156.69	127.377	86.0339	55.8525	29.0544
1143.1	241.878	207.888	156.633	127.315	85.7563	55.6155	28.8412
1143.58	241.682	207.848	156.573	127.249	85.4903	55.3935	28.6438
1144.06	241.499	207.808	156.508	127.178	85.2349	55.1858	28.461
1144.55	241.328	207.768	156.438	127.101	84.9883	54.9906	28.29
1145.03	241.169	207.727	156.363	127.016	84.7502	54.807	28.1293
1145.51	241.022	207.685	156.282	126.924	84.5224	54.6366	27.9799
1145.99	240.891	207.646	156.196	126.827	84.3094	54.4831	27.8455
1146.47	240.779	207.609	156.108	126.724	84.1165	54.3508	27.7313
1146.96	240.69	207.577	156.017	126.618	83.9475	54.243	27.6414
1147.44	240.625	207.549	155.924	126.51	83.8033	54.16	27.5772
1147.92	240.582	207.525	155.829	126.399	83.6823	54.0997	27.537
1148.4	240.561	207.503	155.73	126.286	83.5817	54.0587	27.5179
1148.88	240.56	207.483	155.628	126.169	83.4999	54.0351	27.5174
1149.37	240.578	207.465	155.523	126.05	83.4383	54.0296	27.536
1149.85	240.618	207.451	155.416	125.929	83.4006	54.0456	27.5766
1150.33	240.682	207.444	155.309	125.809	83.3917	54.0874	27.6431
1150.81	240.771	207.444	155.204	125.691	83.4148	54.1581	27.7385
1151.3	240.886	207.451	155.1	125.574	83.4701	54.2579	27.863
1151.78	241.025	207.466	154.999	125.46	83.5554	54.3845	28.0139
1152.26	241.184	207.485	154.899	125.347	83.6673	54.5345	28.1874
1152.74	241.361	207.508	154.8	125.237	83.8039	54.7058	28.3806
1153.22	241.556	207.535	154.703	125.129	83.9658	54.8988	28.5933
1153.7	241.769	207.568	154.608	125.025	84.1561	55.116	28.8274
1154.19	242.004	207.608	154.518	124.927	84.3783	55.3605	29.0859
1154.67	242.261	207.655	154.433	124.836	84.6339	55.6337	29.3701
1155.15	242.54	207.708	154.352	124.751	84.9215	55.934	29.679
1155.63	242.837	207.768	154.275	124.671	85.2364	56.2574	30.0086
1156.12	243.149	207.831	154.201	124.593	85.5734	56.5985	30.3544
1156.6	243.475	207.898	154.13	124.518	85.9285	56.9535	30.713
1157.08	243.811	207.969	154.061	124.446	86.3003	57.321	31.0836
1157.56	244.16	208.046	153.997	124.378	86.6898	57.7018	31.4677
1158.04	244.521	208.129	153.939	124.316	87.0984	58.0977	31.8676
1158.53	244.896	208.22	153.888	124.261	87.5261	58.5091	32.2846
1159.01	245.283	208.317	153.843	124.213	87.9703	58.9345	32.7172
1159.49	245.68	208.417	153.804	124.169	88.4261	59.3705	33.1619
1159.97	246.084	208.52	153.768	124.13	88.888	59.8129	33.6139
1160.45	246.493	208.623	153.734	124.093	89.3522	60.2587	34.0692
1160.94	246.906	208.726	153.703	124.059	89.8174	60.7069	34.5259
1161.42	247.324	208.831	153.675	124.028	90.2842	61.158	34.984
1161.9	247.747	208.938	153.651	124.002	90.7538	61.6127	35.4443
1162.38	248.176	209.048	153.632	123.981	91.2263	62.0709	35.907
1162.87	248.61	209.161	153.616	123.964	91.6993	62.5305	36.371
1163.35	249.044	209.274	153.603	123.95	92.1689	62.988	36.8338
1163.83	249.478	209.386	153.59	123.935	92.6305	63.4398	37.2924
1164.31	249.909	209.495	153.576	123.918	93.0809	63.8833	37.7442
1164.79	250.335	209.603	153.561	123.901	93.5188	64.3175	38.1881
1165.28	250.758	209.711	153.547	123.884	93.9447	64.7429	38.6238
1165.76	251.176	209.818	153.534	123.868	94.3595	65.1602	39.0516
1166.24	251.591	209.925	153.523	123.856	94.7638	65.5692	39.4709
1166.72	251.999	210.032	153.515	123.847	95.1565	65.9687	39.8804
1167.2	252.399	210.137	153.509	123.84	95.5357	66.3567	40.2778
1167.69	252.788	210.238	153.503	123.835	95.8996	66.7312	40.6615
1168.17	253.165	210.334	153.498	123.832	96.2473	67.0912	41.0307
1168.65	253.529	210.424	153.494	123.831	96.5797	67.4371	41.3858
1169.13	253.88	210.511	153.495	123.836	96.8988	67.7702	41.7283
1169.62	254.218	210.595	153.504	123.85	97.2068	68.092	42.0598
1170.1	254.543	210.676	153.524	123.875	97.5052	68.4032	42.3811
1170.58	254.855	210.753	153.556	123.913	97.794	68.7037	42.6919
1171.06	255.154	210.827	153.599	123.962	98.0724	68.9928	42.9907
1171.54	255.438	210.896	153.653	124.022	98.3394	69.2695	43.2762
1172.03	255.708	210.959	153.716	124.093	98.5947	69.5338	43.5471
1172.51	255.963	211.017	153.788	124.175	98.8391	69.7863	43.8035
1172.99	256.205	211.071	153.869	124.268	99.0741	70.0282	44.0463
1173.47	256.434	211.123	153.958	124.373	99.3013	70.2609	44.2769
1173.95	256.652	211.173	154.055	124.488	99.5214	70.4846	44.4963
1174.44	256.858	211.222	154.158	124.613	99.7339	70.6991	44.7053
1174.92	257.053	211.267	154.263	124.742	99.9376	70.9035	44.9037
1175.4	257.236	211.309	154.368	124.873	100.131	71.0968	45.0912
1175.88	257.408	211.348	154.47	125.002	100.313	71.2786	45.2674
1176.37	257.568	211.383	154.568	125.127	100.484	71.4492	45.4321
1176.85	257.716	211.417	154.661	125.248	100.646	71.6093	45.5856
1177.33	257.854	211.45	154.751	125.363	100.797	71.7597	45.7283
1177.81	257.98	211.482	154.838	125.473	100.94	71.9005	45.8608
1178.29	258.097	211.514	154.919	125.575	101.073	72.0315	45.9835
1178.78	258.204	211.543	154.995	125.668	101.196	72.1519	46.0964
1179.26	258.303	211.568	155.063	125.75	101.306	72.2612	46.2
1179.74	258.393	211.588	155.122	125.821	101.404	72.3592	46.2946
1180.22	258.476	211.603	155.173	125.88	101.491	72.4467	46.3811
1180.7	258.552	211.616	155.216	125.93	101.568	72.5249	46.4601
1181.19	258.62	211.626	155.252	125.972	101.637	72.5947	46.5325
1181.67	258.682	211.636	155.283	126.009	101.699	72.6572	46.5983
1182.15	258.738	211.646	155.309	126.039	101.754	72.7125	46.6574
1182.63	258.787	211.656	155.331	126.064	101.801	72.7606	46.7094
1183.11	258.828	211.665	155.349	126.082	101.84	72.8012	46.7541
1183.6	258.863	211.672	155.362	126.093	101.871	72.834	46.7912
1184.08	258.89	211.678	155.372	126.099	101.894	72.8595	46.8214
1184.56	258.91	211.684	155.381	126.101	101.911	72.8783	46.8454
1185.04	258.922	211.69	155.391	126.102	101.924	72.8909	46.8641
1185.53	258.927	211.696	155.402	126.103	101.932	72.8978	46.8783
1186.01	258.925	211.701	155.414	126.104	101.938	72.899	46.888
1186.49	258.916	211.705	155.427	126.106	101.941	72.8945	46.8931
1186.97	258.902	211.708	155.44	126.108	101.94	72.8842	46.8931
1187.45	258.882	211.708	155.453	126.11	101.934	72.8685	46.8874
1187.94	258.856	211.707	155.465	126.111	101.925	72.8481	46.8762
1188.42	258.825	211.705	155.477	126.114	101.911	72.8243	46.8601
1188.9	258.789	211.702	155.491	126.118	101.895	72.7982	46.8397
1189.38	258.748	211.7	155.507	126.124	101.876	72.7705	46.8158
1189.86	258.703	211.697	155.524	126.13	101.855	72.7412	46.7889
1190.35	258.653	211.694	155.541	126.136	101.83	72.7096	46.7586
1190.83	258.6	211.688	155.556	126.14	101.801	72.675	46.7246
1191.31	258.544	211.681	155.568	126.142	101.768	72.6366	46.6866
1191.79	258.484	211.672	155.576	126.141	101.73	72.5939	46.6443
1192.28	258.421	211.663	155.581	126.138	101.689	72.5472	46.5981
1192.76	258.356	211.653	155.586	126.135	101.646	72.4969	46.5488
1193.24	258.289	211.645	155.589	126.131	101.601	72.4435	46.4971
1193.72	258.22	211.637	155.592	126.126	101.554	72.3872	46.4434
1194.2	258.151	211.628	155.593	126.118	101.504	72.328	46.3881
1194.68	258.082	211.619	155.591	126.107	101.45	72.2661	46.331
1195.17	258.012	211.61	155.585	126.09	101.391	72.2014	46.2723
1195.65	257.942	211.599	155.574	126.068	101.327	72.1347	46.2121
1196.13	257.871	211.59	155.56	126.043	101.26	72.0668	46.1511
1196.61	257.802	211.581	155.543	126.014	101.19	71.9985	46.0899
1197.1	257.733	211.574	155.523	125.984	101.12	71.9305	46.0295
1197.58	257.666	211.568	155.501	125.95	101.048	71.8629	45.9702
1198.06	257.602	211.561	155.475	125.911	100.977	71.7956	45.9124
1198.54	257.54	211.553	155.445	125.868	100.906	71.7286	45.8562
1199.02	257.48	211.544	155.411	125.818	100.836	71.662	45.8019
1199.51	257.423	211.534	155.372	125.763	100.767	71.5969	45.7502
1199.99	257.367	211.525	155.33	125.706	100.701	71.5346	45.702
1200.47	257.312	211.516	155.286	125.648	100.64	71.4769	45.6583
1200.95	257.26	211.51	155.243	125.591	100.584	71.4248	45.6197
1201.43	257.21	211.506	155.2	125.536	100.534	71.3786	45.5863
1201.92	257.165	211.502	155.157	125.481	100.488	71.3377	45.5574
1202.4	257.123	211.499	155.114	125.427	100.446	71.3013	45.5323
1202.88	257.087	211.495	155.07	125.371	100.406	71.2684	45.5103
1203.36	257.055	211.493	155.027	125.316	100.368	71.2386	45.4915
1203.85	257.029	211.493	154.985	125.262	100.334	71.2122	45.4763
1204.33	257.007	211.495	154.946	125.211	100.304	71.1898	45.4658
1204.81	256.989	211.5	154.909	125.163	100.28	71.172	45.4606
1205.29	256.976	211.507	154.876	125.119	100.262	71.159	45.4609
1205.77	256.967	211.515	154.844	125.078	100.249	71.1504	45.4664
1206.26	256.961	211.523	154.813	125.038	100.24	71.1457	45.4762
1206.74	256.959	211.53	154.78	124.999	100.234	71.1446	45.4892
1207.22	256.961	211.536	154.746	124.96	100.231	71.147	45.5049
1207.7	256.965	211.543	154.713	124.922	100.232	71.1532	45.5229
1208.18	256.973	211.552	154.68	124.887	100.237	71.1636	45.5432
1208.67	256.985	211.563	154.649	124.855	100.247	71.1779	45.5657
1209.15	256.999	211.576	154.619	124.825	100.26	71.1955	45.5898
1209.63	257.016	211.589	154.59	124.795	100.275	71.2149	45.6149
1210.11	257.035	211.601	154.56	124.764	100.29	71.2346	45.6401
1210.6	257.054	211.613	154.527	124.729	100.304	71.2533	45.6649
1211.08	257.074	211.623	154.491	124.689	100.316	71.2702	45.6889
1211.56	257.093	211.634	154.452	124.645	100.325	71.2851	45.7123
1212.04	257.112	211.645	154.411	124.599	100.333	71.2983	45.7352
1212.52	257.13	211.657	154.368	124.55	100.34	71.3098	45.7575
1213.01	257.147	211.67	154.324	124.498	100.344	71.3195	45.7784
1213.49	257.162	211.682	154.278	124.443	100.345	71.3267	45.7971
1213.97	257.176	211.693	154.229	124.384	100.341	71.3307	45.8123
1214.45	257.188	211.702	154.176	124.319	100.332	71.3313	45.8233
1214.93	257.197	211.709	154.119	124.249	100.316	71.3283	45.8296
1215.42	257.204	211.716	154.06	124.175	100.296	71.322	45.8316
1215.9	257.207	211.723	153.999	124.099	100.272	71.3126	45.8296
1216.38	257.207	211.731	153.937	124.021	100.244	71.2999	45.8242
1216.86	257.204	211.741	153.875	123.943	100.212	71.2833	45.8155
1217.35	257.198	211.75	153.812	123.863	100.175	71.2617	45.8031
1217.83	257.188	211.759	153.747	123.779	100.132	71.2342	45.7866
1218.31	257.174	211.767	153.68	123.693	100.083	71.2002	45.7656
1218.79	257.157	211.773	153.612	123.604	100.029	71.16	45.7402
1219.27	257.136	211.778	153.543	123.514	99.9693	71.1148	45.7109
1219.76	257.111	211.782	153.476	123.424	99.9068	71.0659	45.6782
1220.24	257.083	211.787	153.41	123.336	99.8419	71.0143	45.6426
1220.72	257.05	211.791	153.345	123.25	99.7747	70.9606	45.6042
1221.2	257.014	211.794	153.279	123.165	99.7046	70.9045	45.5627
1221.68	256.975	211.796	153.212	123.08	99.6307	70.8455	45.5178
1222.17	256.932	211.796	153.141	122.992	99.5524	70.7829	45.4695
1222.65	256.885	211.796	153.068	122.903	99.4701	70.7169	45.4181
1223.13	256.836	211.797	152.994	122.814	99.3849	70.648	45.3647
1223.61	256.784	211.798	152.921	122.725	99.2984	70.5772	45.3103
1224.09	256.731	211.801	152.851	122.638	99.2117	70.5053	45.2557
1224.58	256.678	211.806	152.784	122.553	99.1252	70.433	45.2009
1225.06	256.625	211.81	152.721	122.469	99.0383	70.3602	45.1452
1225.54	256.572	211.813	152.659	122.385	98.9504	70.2867	45.0877
1226.02	256.52	211.815	152.597	122.299	98.861	70.2126	45.0278
1226.51	256.468	211.817	152.536	122.212	98.7706	70.1384	44.9655
1226.99	256.416	211.819	152.477	122.125	98.6805	70.0652	44.9019
1227.47	256.364	211.821	152.42	122.042	98.5926	69.9939	44.8385
1227.95	256.311	211.825	152.366	121.962	98.5079	69.9253	44.7769
1228.43	256.259	211.83	152.316	121.886	98.4266	69.8593	44.718
1228.91	256.206	211.835	152.268	121.813	98.3481	69.7952	44.6619
1229.4	256.152	211.839	152.22	121.742	98.2713	69.7321	44.608
1229.88	256.099	211.841	152.173	121.67	98.1955	69.6694	44.5557
1230.36	256.045	211.843	152.126	121.599	98.1211	69.6076	44.5047
1230.84	255.992	211.846	152.081	121.529	98.0495	69.5476	44.4554
1231.33	255.94	211.849	152.039	121.463	97.9823	69.4909	44.4088
1231.81	255.89	211.854	152.003	121.401	97.9208	69.4385	44.3658
1232.29	255.842	211.86	151.972	121.345	97.8652	69.3907	44.3269
1232.77	255.796	211.867	151.945	121.292	97.8146	69.347	44.292
1233.26	255.752	211.872	151.92	121.241	97.7675	69.3065	44.2603
1233.74	255.71	211.877	151.897	121.191	97.7229	69.2685	44.2312
1234.22	255.669	211.881	151.876	121.142	97.6809	69.2331	44.2041
1234.7	255.63	211.885	151.856	121.098	97.6425	69.2009	44.1792
1235.18	255.593	211.891	151.841	121.058	97.6093	69.173	44.157
1235.66	255.559	211.898	151.831	121.027	97.5826	69.1499	44.1382
1236.15	255.527	211.907	151.825	121.002	97.5627	69.1316	44.1229
1236.63	255.497	211.916	151.823	120.984	97.5487	69.1171	44.1111
1237.11	255.469	211.925	151.823	120.97	97.5392	69.1052	44.1024
1237.59	255.443	211.932	151.824	120.958	97.5333	69.0952	44.0964
1238.08	255.418	211.939	151.827	120.948	97.5306	69.0875	44.0932
1238.56	255.396	211.947	151.834	120.942	97.532	69.083	44.0933
1239.04	255.377	211.956	151.845	120.942	97.5387	69.0834	44.097
1239.52	255.361	211.966	151.862	120.948	97.5513	69.0896	44.1046
1240	255.349	211.978	151.884	120.96	97.5699	69.1017	44.116
1240.49	255.34	211.99	151.911	120.977	97.5931	69.1185	44.1302
1240.97	255.335	212.001	151.939	120.998	97.6197	69.1383	44.1462
1241.45	255.332	212.01	151.969	121.02	97.6485	69.1596	44.1634
1241.93	255.331	212.017	152	121.045	97.6794	69.1818	44.1817
1242.41	255.332	212.024	152.033	121.074	97.7131	69.2052	44.2014
1242.9	255.334	212.031	152.069	121.108	97.7508	69.2306	44.2233
1243.38	255.338	212.039	152.111	121.149	97.7928	69.2589	44.2478
1243.86	255.343	212.048	152.157	121.195	97.8388	69.2905	44.2749
1244.34	255.349	212.057	152.207	121.245	97.8874	69.3246	44.3038
1244.83	255.356	212.065	152.257	121.296	97.9371	69.3601	44.3339
1245.31	255.364	212.073	152.307	121.348	97.9866	69.3959	44.3646
1245.79	255.372	212.079	152.356	121.399	98.036	69.4313	44.3958
1246.27	255.381	212.086	152.405	121.452	98.0862	69.4665	44.4281
1246.75	255.392	212.093	152.455	121.509	98.1381	69.502	44.4618
1247.24	255.405	212.102	152.508	121.57	98.1923	69.5384	44.497
1247.72	255.42	212.112	152.564	121.635	98.2485	69.5756	44.533
1248.2	255.437	212.122	152.622	121.702	98.3054	69.6133	44.5684
1248.68	255.454	212.131	152.679	121.768	98.3613	69.6509	44.602
1249.16	255.471	212.139	152.736	121.831	98.4155	69.6881	44.633
1249.65	255.488	212.145	152.791	121.891	98.4679	69.7249	44.6613
1250.13	255.504	212.15	152.845	121.95	98.5194	69.7619	44.6879
1250.61	255.52	212.156	152.899	122.008	98.5711	69.7998	44.7139
1251.09	255.536	212.162	152.954	122.068	98.6236	69.8388	44.7403
1251.58	255.552	212.169	153.009	122.129	98.6765	69.8782	44.7674
1252.06	255.568	212.176	153.064	122.189	98.7282	69.9171	44.7948
1252.54	255.582	212.182	153.115	122.248	98.7772	69.954	44.8217
1253.02	255.595	212.187	153.163	122.302	98.8223	69.9881	44.8476
1253.5	255.605	212.192	153.207	122.353	98.8635	70.0194	44.8725
1253.98	255.613	212.197	153.248	122.401	98.9018	70.0486	44.897
1254.47	255.62	212.203	153.287	122.447	98.9388	70.077	44.9221
1254.95	255.625	212.21	153.326	122.492	98.9756	70.1051	44.9483
1255.43	255.629	212.218	153.363	122.537	99.0122	70.1332	44.9756
1255.91	255.633	212.225	153.4	122.581	99.0479	70.1604	45.0032
1256.4	255.636	212.232	153.433	122.621	99.0816	70.1857	45.0301
1256.88	255.638	212.237	153.462	122.657	99.1125	70.2085	45.0553
1257.36	255.638	212.242	153.489	122.69	99.1408	70.229	45.0787
1257.84	255.639	212.247	153.514	122.721	99.1676	70.248	45.1009
1258.33	255.639	212.253	153.539	122.753	99.1946	70.2673	45.1228
1258.81	255.64	212.261	153.565	122.787	99.2229	70.288	45.1453
1259.29	255.642	212.271	153.592	122.823	99.2526	70.3108	45.1685
1259.77	255.645	212.28	153.619	122.86	99.2829	70.3351	45.1917
1260.25	255.648	212.288	153.645	122.896	99.3124	70.3598	45.2138
1260.73	255.65	212.294	153.668	122.93	99.3401	70.3838	45.234
1261.22	255.652	212.299	153.688	122.96	99.3662	70.4065	45.2519
1261.7	255.653	212.304	153.707	122.99	99.3915	70.4282	45.2681
1262.18	255.653	212.309	153.726	123.019	99.4176	70.4497	45.2835
1262.66	255.654	212.317	153.748	123.051	99.4455	70.4719	45.2993
1263.15	255.656	212.327	153.771	123.084	99.4753	70.4952	45.316
1263.63	255.658	212.337	153.795	123.119	99.5064	70.5191	45.3334
1264.11	255.661	212.347	153.82	123.153	99.5374	70.543	45.351
1264.59	255.664	212.355	153.845	123.186	99.5674	70.5659	45.3683
1265.07	255.667	212.363	153.869	123.219	99.5963	70.5877	45.3854
1265.56	255.67	212.37	153.895	123.252	99.6246	70.6085	45.4025
1266.04	255.673	212.378	153.923	123.287	99.653	70.6288	45.42
1266.52	255.677	212.388	153.955	123.324	99.6819	70.6492	45.4382
1267	255.683	212.398	153.99	123.365	99.711	70.6697	45.4566
1267.48	255.689	212.408	154.027	123.406	99.7394	70.6898	45.474
1267.97	255.694	212.418	154.063	123.446	99.7661	70.7087	45.4893
1268.45	255.697	212.426	154.098	123.484	99.7904	70.7257	45.5014
1268.93	255.698	212.434	154.131	123.521	99.8127	70.7406	45.5102
1269.41	255.696	212.441	154.164	123.557	99.8338	70.7535	45.5162
1269.89	255.692	212.449	154.197	123.594	99.8549	70.7647	45.5203
1270.38	255.687	212.457	154.233	123.634	99.8764	70.7744	45.5233
1270.86	255.682	212.466	154.27	123.676	99.8977	70.7822	45.5257
1271.34	255.675	212.474	154.308	123.719	99.9177	70.7875	45.5272
1271.82	255.666	212.48	154.346	123.761	99.9349	70.7898	45.5272
1272.31	255.656	212.485	154.383	123.801	99.9485	70.7887	45.5251
1272.79	255.642	212.49	154.419	123.838	99.9586	70.7849	45.521
1273.27	255.626	212.494	154.454	123.874	99.9664	70.7794	45.5153
1273.75	255.606	212.5	154.49	123.91	99.9732	70.7735	45.5088
1274.23	255.585	212.506	154.528	123.947	99.9798	70.7682	45.5022
1274.72	255.562	212.514	154.568	123.985	99.9865	70.7636	45.4956
1275.2	255.539	212.52	154.609	124.024	99.9924	70.7593	45.4885
1275.68	255.514	212.526	154.649	124.062	99.9964	70.7543	45.4802
1276.16	255.488	212.53	154.688	124.097	99.9976	70.7478	45.4701
1276.64	255.461	212.533	154.724	124.131	99.9958	70.7394	45.4582
1277.13	255.433	212.535	154.758	124.163	99.9919	70.7296	45.4449
1277.61	255.405	212.537	154.791	124.195	99.9869	70.719	45.4312
1278.09	255.375	212.54	154.825	124.228	99.9819	70.7081	45.4177
1278.57	255.346	212.544	154.859	124.262	99.9771	70.6971	45.4047
1279.06	255.317	212.548	154.893	124.295	99.9723	70.6857	45.3918
1279.54	255.287	212.551	154.926	124.327	99.9668	70.6732	45.3782
1280.02	255.256	212.554	154.957	124.358	99.9603	70.6591	45.3634
1280.5	255.223	212.556	154.987	124.387	99.953	70.6434	45.3472
1280.98	255.188	212.559	155.018	124.418	99.9457	70.6269	45.3302
1281.47	255.151	212.563	155.05	124.45	99.9392	70.6102	45.3134
1281.95	255.114	212.567	155.084	124.486	99.9339	70.5943	45.2973
1282.43	255.076	212.571	155.121	124.524	99.9293	70.5791	45.2822
1282.91	255.038	212.574	155.158	124.563	99.9246	70.5644	45.2676
1283.39	254.999	212.575	155.196	124.602	99.9185	70.5491	45.2526
1283.88	254.96	212.574	155.231	124.64	99.9103	70.5328	45.2362
1284.36	254.92	212.573	155.265	124.675	99.9002	70.5153	45.2182
1284.84	254.88	212.571	155.297	124.71	99.889	70.4969	45.1986
1285.32	254.84	212.571	155.329	124.746	99.8778	70.4781	45.1781
1285.81	254.801	212.573	155.361	124.782	99.8671	70.4595	45.1571
1286.29	254.763	212.576	155.394	124.821	99.8567	70.4409	45.1358
1286.77	254.726	212.58	155.427	124.859	99.8454	70.4214	45.1137
1287.25	254.69	212.582	155.459	124.896	99.8322	70.4001	45.0899
1287.73	254.653	212.583	155.488	124.93	99.8162	70.3762	45.0639
1288.22	254.616	212.582	155.515	124.96	99.7976	70.3493	45.0359
1288.7	254.579	212.581	155.539	124.988	99.7775	70.3203	45.0066
1289.18	254.543	212.579	155.561	125.014	99.7573	70.29	44.9769
1289.66	254.508	212.579	155.582	125.04	99.7377	70.2597	44.9475
1290.14	254.474	212.579	155.602	125.064	99.7187	70.2298	44.9188
1290.63	254.442	212.579	155.62	125.086	99.6993	70.2002	44.8901
1291.11	254.41	212.578	155.634	125.105	99.6781	70.1704	44.8606
1291.59	254.378	212.576	155.645	125.121	99.6542	70.14	44.8294
1292.07	254.346	212.574	155.652	125.134	99.6276	70.109	44.7968
1292.56	254.312	212.572	155.657	125.144	99.5992	70.0779	44.7634
1293.04	254.279	212.571	155.66	125.154	99.5705	70.0472	44.7303
1293.52	254.246	212.571	155.663	125.164	99.5427	70.0174	44.6983
1294	254.213	212.573	155.667	125.172	99.5164	69.9887	44.6677
1294.48	254.179	212.575	155.669	125.179	99.4911	69.9604	44.6382
1294.96	254.146	212.576	155.671	125.182	99.4663	69.9318	44.6088
1295.45	254.112	212.577	155.671	125.181	99.4414	69.9027	44.5791
1295.93	254.079	212.577	155.669	125.175	99.4168	69.8734	44.5493
1296.41	254.046	212.578	155.666	125.168	99.3932	69.8447	44.5207
1296.89	254.016	212.581	155.662	125.159	99.3718	69.8179	44.4944
1297.38	253.989	212.586	155.659	125.152	99.3529	69.7937	44.4718
1297.86	253.964	212.592	155.656	125.145	99.3366	69.7722	44.453
1298.34	253.942	212.599	155.653	125.139	99.3217	69.753	44.4373
1298.82	253.92	212.605	155.649	125.132	99.3076	69.735	44.4236
1299.3	253.899	212.61	155.644	125.123	99.2939	69.7179	44.4109
1299.79	253.876	212.615	155.639	125.114	99.2812	69.7017	44.3989
1300.27	253.854	212.62	155.634	125.104	99.271	69.6875	44.3881
1300.75	253.832	212.625	155.632	125.096	99.2646	69.6762	44.3796
1301.23	253.812	212.632	155.634	125.091	99.2628	69.6686	44.3741
1301.71	253.795	212.639	155.638	125.088	99.2649	69.6648	44.3717
1302.2	253.779	212.645	155.646	125.088	99.2698	69.6639	44.3714
1302.68	253.764	212.65	155.656	125.089	99.2755	69.665	44.3719
1303.16	253.75	212.653	155.667	125.09	99.2812	69.667	44.3721
1303.64	253.735	212.656	155.679	125.092	99.287	69.6698	44.3715
1304.13	253.719	212.658	155.691	125.095	99.2939	69.6739	44.3707
1304.61	253.704	212.661	155.706	125.101	99.3035	69.6798	44.3708
1305.09	253.689	212.666	155.723	125.11	99.3167	69.6879	44.3726
1305.57	253.674	212.671	155.742	125.123	99.3331	69.6976	44.3766
1306.05	253.661	212.677	155.763	125.138	99.3513	69.7077	44.3818
1306.54	253.647	212.682	155.783	125.153	99.3695	69.7166	44.3869
1307.02	253.632	212.687	155.802	125.168	99.386	69.7229	44.3905
1307.5	253.617	212.69	155.82	125.182	99.4002	69.7263	44.3918
1307.98	253.6	212.694	155.838	125.197	99.4128	69.7274	44.3912
1308.46	253.583	212.699	155.856	125.213	99.4247	69.7271	44.3897
1308.95	253.567	212.704	155.875	125.233	99.4369	69.7265	44.3882
1309.43	253.553	212.71	155.897	125.255	99.4494	69.7261	44.3872
1309.91	253.539	212.715	155.921	125.28	99.4615	69.7254	44.386
1310.39	253.526	212.72	155.947	125.306	99.4719	69.7235	44.3831
1310.88	253.511	212.722	155.975	125.335	99.4793	69.7195	44.377
1311.36	253.494	212.724	156.006	125.366	99.4835	69.713	44.3665
1311.84	253.474	212.726	156.041	125.4	99.4851	69.7042	44.3512
1312.32	253.454	212.73	156.08	125.439	99.485	69.6937	44.332
1312.8	253.432	212.734	156.123	125.484	99.4844	69.6821	44.3098
1313.29	253.409	212.738	156.171	125.532	99.4835	69.6697	44.2859
1313.77	253.385	212.742	156.221	125.583	99.4821	69.6561	44.2608
1314.25	253.36	212.744	156.272	125.635	99.4792	69.6406	44.2343
1314.73	253.332	212.743	156.322	125.686	99.4741	69.6225	44.2061
1315.21	253.301	212.742	156.372	125.739	99.4671	69.6018	44.176
1315.7	253.269	212.74	156.422	125.793	99.4588	69.5786	44.1441
1316.18	253.235	212.74	156.473	125.851	99.4502	69.5536	44.111
1316.66	253.2	212.742	156.526	125.913	99.4417	69.5267	44.077
1317.14	253.165	212.746	156.58	125.979	99.4329	69.4977	44.0417
1317.62	253.129	212.75	156.635	126.048	99.4225	69.4656	44.0043
1318.11	253.09	212.754	156.69	126.116	99.4087	69.4297	43.9637
1318.59	253.049	212.756	156.743	126.183	99.3905	69.39	43.9192
1319.07	253.004	212.755	156.794	126.247	99.3678	69.3475	43.8711
1319.55	252.957	212.754	156.843	126.307	99.3421	69.3044	43.8212
1320.04	252.91	212.752	156.891	126.366	99.3155	69.263	43.7717
1320.52	252.863	212.75	156.939	126.424	99.2895	69.2246	43.7245
1321	252.817	212.749	156.985	126.481	99.2648	69.1894	43.6803
1321.48	252.771	212.746	157.031	126.537	99.2406	69.156	43.6383
1321.96	252.725	212.743	157.075	126.591	99.2157	69.1225	43.5967
1322.45	252.676	212.738	157.118	126.643	99.1889	69.0873	43.5538
1322.93	252.623	212.732	157.159	126.694	99.16	69.0498	43.5087
1323.41	252.568	212.726	157.199	126.744	99.1295	69.0106	43.4614
1323.89	252.51	212.721	157.238	126.793	99.0986	68.9708	43.4132
1324.38	252.451	212.717	157.277	126.841	99.0682	68.9315	43.3656
1324.86	252.392	212.714	157.313	126.888	99.0387	68.8931	43.3193
1325.34	252.332	212.711	157.348	126.933	99.0095	68.8549	43.2746
1325.82	252.272	212.707	157.379	126.974	98.9795	68.8158	43.2304
1326.3	252.21	212.702	157.406	127.01	98.9481	68.7747	43.186
1326.79	252.147	212.697	157.43	127.043	98.9152	68.7316	43.1408
1327.27	252.084	212.691	157.45	127.071	98.8818	68.6876	43.0952
1327.75	252.023	212.687	157.467	127.097	98.8493	68.6444	43.0503
1328.23	251.964	212.685	157.483	127.121	98.8186	68.6035	43.0069
1328.71	251.908	212.685	157.498	127.143	98.7897	68.5654	42.9657
1329.2	251.855	212.685	157.511	127.163	98.7617	68.5296	42.926
1329.68	251.803	212.684	157.524	127.181	98.7333	68.4948	42.887
1330.16	251.752	212.683	157.534	127.196	98.7035	68.4597	42.8479
1330.64	251.7	212.68	157.543	127.208	98.6724	68.4243	42.8089
1331.12	251.65	212.676	157.551	127.217	98.6411	68.3892	42.771
1331.61	251.604	212.673	157.557	127.225	98.6115	68.356	42.7361
1332.09	251.563	212.672	157.563	127.232	98.5849	68.3263	42.7056
1332.57	251.529	212.671	157.567	127.239	98.5618	68.3003	42.6801
1333.05	251.501	212.671	157.571	127.245	98.5415	68.2776	42.6587
1333.54	251.477	212.672	157.574	127.251	98.5229	68.2567	42.64
1334.02	251.455	212.672	157.575	127.255	98.505	68.2367	42.6227
1334.5	251.436	212.672	157.574	127.257	98.4879	68.2174	42.6065
1334.98	251.418	212.674	157.573	127.258	98.4726	68.1998	42.5919
1335.46	251.404	212.677	157.572	127.259	98.4605	68.1857	42.5804
1335.94	251.396	212.681	157.572	127.259	98.453	68.1767	42.5729
1336.43	251.393	212.687	157.572	127.259	98.4504	68.1733	42.5699
1336.91	251.395	212.693	157.574	127.26	98.4517	68.1749	42.5702
1337.39	251.4	212.699	157.576	127.261	98.4554	68.1796	42.572
1337.87	251.408	212.704	157.579	127.262	98.4603	68.1856	42.5732
1338.36	251.416	212.709	157.581	127.264	98.4662	68.1917	42.5733
1338.84	251.427	212.716	157.584	127.265	98.4743	68.1982	42.573
1339.32	251.442	212.725	157.587	127.269	98.4862	68.2063	42.5747
1339.8	251.463	212.737	157.591	127.274	98.5028	68.2172	42.5804
1340.28	251.487	212.751	157.596	127.282	98.5232	68.2311	42.5907
1340.77	251.514	212.764	157.601	127.29	98.5452	68.2469	42.6046
1341.25	251.541	212.776	157.607	127.3	98.5666	68.2629	42.6199
1341.73	251.564	212.785	157.612	127.31	98.5862	68.2784	42.6349
1342.21	251.585	212.792	157.617	127.32	98.6047	68.2932	42.6489
1342.69	251.604	212.8	157.623	127.332	98.6233	68.3084	42.6626
1343.18	251.623	212.808	157.63	127.346	98.6437	68.3249	42.6768
1343.66	251.643	212.817	157.639	127.362	98.6665	68.3432	42.6923
1344.14	251.665	212.828	157.65	127.381	98.6911	68.3628	42.7088
1344.62	251.688	212.838	157.664	127.402	98.7157	68.3824	42.7249
1345.11	251.71	212.847	157.678	127.424	98.7381	68.3999	42.7387
1345.59	251.732	212.855	157.694	127.446	98.7566	68.4141	42.749
1346.07	251.75	212.861	157.71	127.469	98.7711	68.4248	42.7553
1346.55	251.768	212.866	157.727	127.493	98.7824	68.4329	42.7585
1347.03	251.784	212.872	157.745	127.519	98.7922	68.4398	42.76
1347.52	251.801	212.879	157.765	127.547	98.8018	68.4467	42.7613
1348	251.817	212.885	157.787	127.577	98.8111	68.4533	42.7624
1348.48	251.831	212.892	157.81	127.607	98.8193	68.4587	42.7626
1348.96	251.842	212.897	157.834	127.637	98.8246	68.461	42.7602
1349.44	251.85	212.9	157.859	127.665	98.826	68.4592	42.7543
1349.93	251.854	212.902	157.882	127.692	98.8233	68.4533	42.7449
1350.41	251.856	212.904	157.904	127.715	98.8181	68.4447	42.7334
1350.89	251.859	212.907	157.925	127.737	98.812	68.4353	42.722
1351.37	251.863	212.91	157.943	127.758	98.8066	68.427	42.7125
1351.86	251.87	212.915	157.96	127.777	98.8021	68.4202	42.7052
1352.34	251.878	212.918	157.975	127.795	98.7977	68.4142	42.699
1352.82	251.886	212.921	157.988	127.811	98.7916	68.4073	42.6921
1353.3	251.891	212.923	157.999	127.824	98.7824	68.3981	42.6824
1353.78	251.894	212.923	158.008	127.833	98.7697	68.3857	42.6693
1354.27	251.896	212.923	158.014	127.839	98.7544	68.3709	42.6536
1354.75	251.897	212.924	158.019	127.84	98.7382	68.355	42.6373
1355.23	251.899	212.926	158.021	127.839	98.7227	68.3398	42.6225
1355.71	251.904	212.928	158.02	127.833	98.7084	68.3261	42.6103
1356.19	251.91	212.93	158.016	127.825	98.6946	68.3133	42.6002
1356.68	251.915	212.929	158.008	127.812	98.6798	68.3006	42.5907
1357.16	251.919	212.926	157.994	127.795	98.6627	68.2867	42.5805
1357.64	251.921	212.923	157.975	127.773	98.6428	68.2714	42.569
1358.12	251.922	212.919	157.951	127.748	98.6209	68.2555	42.5568
1358.61	251.924	212.917	157.922	127.719	98.5983	68.2401	42.5455
1359.09	251.928	212.918	157.89	127.687	98.5759	68.2263	42.5366
1359.57	251.935	212.92	157.854	127.652	98.5539	68.2141	42.5303
1360.05	251.945	212.924	157.813	127.611	98.5307	68.2019	42.5254
1360.53	251.955	212.928	157.765	127.563	98.5035	68.1873	42.5192
1361.02	251.966	212.933	157.706	127.502	98.469	68.1673	42.5085
1361.5	251.977	212.937	157.633	127.423	98.4245	68.1397	42.491
1361.98	251.988	212.943	157.541	127.323	98.3691	68.1044	42.4664
1362.46	252.001	212.951	157.432	127.202	98.3045	68.0635	42.4372
1362.94	252.018	212.961	157.309	127.065	98.2346	68.0206	42.4076
1363.43	252.038	212.97	157.18	126.919	98.1636	67.979	42.3815
1363.91	252.059	212.978	157.053	126.774	98.094	67.9404	42.3603
1364.39	252.079	212.982	156.933	126.634	98.0268	67.9049	42.3436
1364.87	252.096	212.984	156.822	126.501	97.9622	67.8722	42.3299
1365.35	252.111	212.984	156.72	126.378	97.9011	67.8426	42.3185
1365.84	252.125	212.985	156.628	126.265	97.8455	67.8175	42.3096
1366.32	252.142	212.988	156.549	126.163	97.7981	67.7988	42.3045
1366.8	252.162	212.994	156.485	126.078	97.7621	67.7885	42.3045
1367.28	252.188	213.003	156.441	126.015	97.7402	67.7875	42.3103
1367.77	252.217	213.013	156.419	125.978	97.7337	67.7956	42.3214
1368.25	252.249	213.023	156.421	125.97	97.7423	67.8114	42.3368
1368.73	252.281	213.032	156.443	125.99	97.7643	67.8332	42.3551
1369.21	252.313	213.04	156.482	126.034	97.7979	67.8602	42.3764
1369.69	252.345	213.046	156.533	126.097	97.8412	67.8922	42.4015
1370.18	252.378	213.053	156.589	126.171	97.8928	67.93	42.4319
1370.66	252.414	213.06	156.647	126.25	97.9513	67.9739	42.4686
1371.14	252.453	213.068	156.704	126.329	98.0146	68.0234	42.5112
1371.62	252.495	213.075	156.756	126.405	98.0804	68.077	42.5579
1372.1	252.538	213.082	156.801	126.472	98.146	68.1325	42.6062
1372.59	252.583	213.089	156.836	126.528	98.2086	68.1876	42.6536
1373.07	252.63	213.097	156.856	126.568	98.2661	68.2407	42.6981
1373.55	252.679	213.107	156.859	126.588	98.317	68.2909	42.7396
1374.03	252.731	213.121	156.841	126.585	98.3605	68.3374	42.7789
1374.52	252.785	213.137	156.805	126.562	98.3959	68.3796	42.8174
1375	252.84	213.154	156.757	126.522	98.4231	68.4167	42.856
1375.48	252.892	213.169	156.702	126.47	98.4422	68.4474	42.8941
1375.96	252.938	213.179	156.645	126.412	98.4539	68.4715	42.9307
1376.44	252.979	213.186	156.587	126.349	98.4598	68.4896	42.9652
1376.92	253.016	213.191	156.529	126.281	98.4625	68.5037	42.9983
1377.41	253.051	213.195	156.472	126.21	98.4647	68.5166	43.0316
1377.89	253.088	213.199	156.416	126.135	98.4691	68.531	43.0671
1378.37	253.128	213.205	156.362	126.057	98.4773	68.5486	43.1061
1378.85	253.171	213.211	156.311	125.98	98.4888	68.5698	43.1485
1379.34	253.215	213.217	156.262	125.903	98.5015	68.593	43.1924
1379.82	253.258	213.221	156.215	125.826	98.5122	68.6158	43.235
1380.3	253.3	213.223	156.166	125.748	98.5188	68.6365	43.2742
1380.78	253.339	213.223	156.114	125.665	98.5205	68.6546	43.3094
1381.26	253.379	213.223	156.057	125.577	98.5183	68.671	43.3419
1381.75	253.421	213.224	155.996	125.484	98.5145	68.6877	43.3738
1382.23	253.467	213.226	155.932	125.387	98.511	68.7062	43.4072
1382.71	253.516	213.229	155.868	125.29	98.5089	68.7269	43.4428
1383.19	253.568	213.232	155.806	125.196	98.5082	68.7493	43.4802
1383.67	253.619	213.232	155.747	125.108	98.5079	68.7718	43.5177
1384.16	253.669	213.231	155.693	125.026	98.508	68.7938	43.5542
1384.64	253.718	213.229	155.646	124.953	98.5099	68.8158	43.5896
1385.12	253.767	213.227	155.607	124.892	98.5167	68.8401	43.6249
1385.6	253.819	213.227	155.583	124.848	98.5333	68.8697	43.6626
1386.09	253.878	213.229	155.577	124.826	98.5641	68.9077	43.7047
1386.57	253.943	213.233	155.596	124.833	98.6115	68.9552	43.7516
1387.05	254.01	213.238	155.638	124.869	98.6727	69.0096	43.8013
1387.53	254.076	213.24	155.698	124.929	98.7413	69.0658	43.8501
1388.01	254.134	213.24	155.767	125.005	98.8096	69.1188	43.895
1388.5	254.181	213.238	155.836	125.086	98.8727	69.1662	43.935
1388.98	254.221	213.236	155.902	125.168	98.9302	69.2085	43.9712
1389.46	254.254	213.234	155.962	125.249	98.9839	69.248	44.0055
1389.94	254.284	213.234	156.019	125.329	99.0355	69.2865	44.0387
1390.42	254.312	213.234	156.073	125.406	99.0855	69.3245	44.0709
1390.91	254.338	213.234	156.124	125.481	99.1325	69.3611	44.1006
1391.39	254.36	213.232	156.17	125.549	99.174	69.3942	44.1261
1391.87	254.378	213.229	156.21	125.609	99.2075	69.4223	44.1459
1392.35	254.393	213.224	156.242	125.656	99.2316	69.444	44.1595
1392.84	254.404	213.221	156.264	125.691	99.2456	69.4589	44.1672
1393.32	254.412	213.219	156.276	125.712	99.2501	69.4671	44.1699
1393.8	254.418	213.22	156.278	125.721	99.2455	69.4684	44.1682
1394.28	254.422	213.225	156.271	125.72	99.2318	69.4621	44.1623
1394.76	254.422	213.23	156.256	125.71	99.2086	69.4471	44.1519
1395.25	254.417	213.233	156.232	125.689	99.1758	69.4231	44.1368
1395.73	254.407	213.233	156.2	125.659	99.1344	69.391	44.1177
1396.21	254.393	213.23	156.161	125.618	99.0865	69.3533	44.0961
1396.69	254.377	213.225	156.115	125.567	99.0343	69.3122	44.0729
1397.17	254.36	213.22	156.064	125.507	98.9786	69.2689	44.0481
1397.66	254.345	213.216	156.007	125.436	98.9189	69.2228	44.0204
1398.14	254.329	213.212	155.947	125.356	98.8529	69.172	43.988
1398.62	254.312	213.207	155.881	125.267	98.7784	69.1147	43.949
1399.1	254.292	213.198	155.811	125.172	98.6953	69.0507	43.9037
1399.59	254.269	213.187	155.737	125.074	98.6064	68.9827	43.8553
1400.07	254.245	213.173	155.662	124.979	98.5173	68.9153	43.8085
1400.55	254.222	213.16	155.587	124.889	98.433	68.8529	43.7675
1401.03	254.201	213.149	155.515	124.806	98.3567	68.7978	43.7341
1401.51	254.183	213.14	155.446	124.73	98.2883	68.7496	43.7071
1401.99	254.168	213.133	155.38	124.657	98.2254	68.7061	43.6838
1402.48	254.153	213.127	155.315	124.585	98.1641	68.6636	43.6602
1402.96	254.136	213.122	155.249	124.507	98.0998	68.6182	43.6326
1403.44	254.116	213.116	155.179	124.421	98.0284	68.5666	43.5981
1403.92	254.092	213.109	155.102	124.323	97.9478	68.5077	43.5559
1404.41	254.065	213.102	155.018	124.213	97.859	68.4428	43.508
1404.89	254.038	213.097	154.929	124.096	97.7661	68.376	43.4587
1405.37	254.013	213.092	154.84	123.979	97.6747	68.3121	43.4125
1405.85	253.992	213.088	154.756	123.869	97.5891	68.2541	43.3726
1406.33	253.974	213.083	154.678	123.769	97.5105	68.2026	43.3388
1406.82	253.958	213.075	154.606	123.678	97.4382	68.1562	43.3096
1407.3	253.943	213.067	154.538	123.593	97.3701	68.1127	43.2826
1407.78	253.927	213.057	154.471	123.511	97.3051	68.0707	43.2564
1408.26	253.913	213.048	154.402	123.429	97.2425	68.0299	43.2307
1408.74	253.899	213.041	154.332	123.345	97.183	67.9904	43.2061
1409.23	253.889	213.036	154.261	123.26	97.1269	67.9526	43.183
1409.71	253.88	213.032	154.19	123.176	97.0743	67.9165	43.1617
1410.19	253.874	213.031	154.121	123.094	97.0242	67.8814	43.1414
1410.67	253.869	213.029	154.054	123.015	96.9753	67.8464	43.1212
1411.16	253.864	213.028	153.989	122.94	96.9263	67.8112	43.1008
1411.64	253.861	213.026	153.927	122.87	96.8775	67.7764	43.0811
1412.12	253.858	213.026	153.867	122.803	96.8306	67.7442	43.0639
1412.6	253.859	213.028	153.81	122.742	96.788	67.7168	43.0516
1413.08	253.862	213.031	153.758	122.687	96.752	67.696	43.0455
1413.57	253.869	213.034	153.713	122.64	96.7237	67.6825	43.046
1414.05	253.877	213.036	153.677	122.601	96.7029	67.6754	43.0518
1414.53	253.885	213.036	153.649	122.57	96.6885	67.6731	43.0608
1415.01	253.891	213.033	153.628	122.546	96.679	67.6739	43.0711
1415.49	253.895	213.029	153.612	122.526	96.6736	67.6771	43.0817
1415.98	253.899	213.024	153.599	122.509	96.6728	67.6827	43.093
1416.46	253.903	213.022	153.589	122.494	96.6786	67.6921	43.1061
1416.94	253.912	213.023	153.584	122.484	96.6936	67.7069	43.1228
1417.42	253.926	213.028	153.584	122.48	96.7199	67.728	43.1438
1417.9	253.946	213.035	153.593	122.485	96.7577	67.7548	43.1677
1418.39	253.972	213.044	153.609	122.499	96.803	67.7843	43.1915
1418.87	253.999	213.051	153.627	122.518	96.8484	67.8124	43.2124
1419.35	254.025	213.055	153.641	122.535	96.8871	67.8366	43.2307
1419.83	254.046	213.059	153.644	122.546	96.9167	67.8575	43.2506
1420.32	254.066	213.063	153.637	122.549	96.9399	67.8781	43.2765
1420.8	254.084	213.067	153.623	122.547	96.961	67.9008	43.3097
1421.28	254.102	213.071	153.608	122.544	96.9828	67.9262	43.3487
1421.76	254.121	213.076	153.591	122.539	97.0061	67.9536	43.3899
1422.24	254.14	213.08	153.574	122.532	97.0301	67.9813	43.4297
1422.73	254.159	213.083	153.553	122.519	97.0529	68.0073	43.4653
1423.21	254.18	213.088	153.523	122.495	97.0727	68.0302	43.4955
1423.69	254.205	213.094	153.482	122.456	97.0883	68.0495	43.5209
1424.17	254.233	213.104	153.427	122.403	97.0998	68.0658	43.544
1424.65	254.265	213.114	153.362	122.339	97.1082	68.0804	43.5673
1425.14	254.3	213.125	153.293	122.27	97.1148	68.094	43.5924
1425.62	254.333	213.133	153.222	122.201	97.1196	68.1063	43.6188
1426.1	254.365	213.138	153.151	122.131	97.1218	68.1164	43.6448
1426.58	254.393	213.141	153.077	122.057	97.1201	68.1236	43.6686
1427.07	254.42	213.143	152.995	121.973	97.1132	68.1276	43.6892
1427.55	254.446	213.147	152.901	121.874	97.1007	68.1288	43.7071
1428.03	254.475	213.154	152.791	121.756	97.0826	68.1286	43.7236
1428.51	254.507	213.165	152.665	121.617	97.0596	68.1285	43.7402
1428.99	254.545	213.179	152.523	121.46	97.0324	68.1289	43.7576
1429.48	254.585	213.195	152.371	121.29	97.001	68.1292	43.775
1429.96	254.626	213.21	152.212	121.11	96.9645	68.1274	43.7908
1430.44	254.664	213.221	152.05	120.925	96.9224	68.1221	43.8037
1430.92	254.697	213.23	151.887	120.736	96.8752	68.113	43.8138
1431.4	254.727	213.237	151.724	120.546	96.8254	68.102	43.8231
1431.89	254.756	213.245	151.566	120.359	96.7765	68.0923	43.834
1432.37	254.784	213.253	151.417	120.182	96.732	68.0866	43.8482
1432.85	254.813	213.261	151.279	120.017	96.6935	68.0862	43.8659
1433.33	254.841	213.269	151.152	119.867	96.6604	68.0907	43.8853
1433.82	254.87	213.275	151.035	119.726	96.6303	68.0981	43.9036
1434.3	254.896	213.282	150.921	119.587	96.599	68.1057	43.9184
1434.78	254.923	213.289	150.801	119.439	96.5619	68.1111	43.9282
1435.26	254.951	213.301	150.667	119.271	96.5154	68.1123	43.9334
1435.74	254.984	213.319	150.518	119.077	96.4584	68.1087	43.9364
1436.23	255.023	213.344	150.357	118.863	96.3943	68.1011	43.9408
1436.71	255.068	213.371	150.2	118.648	96.3305	68.0913	43.9501
1437.19	255.114	213.395	150.062	118.456	96.2737	68.0806	43.9654
1437.67	255.154	213.41	149.949	118.298	96.2266	68.0693	43.9849
1438.15	255.187	213.418	149.857	118.172	96.1878	68.0575	44.0057
1438.64	255.213	213.422	149.777	118.067	96.1549	68.0458	44.026
1439.12	255.237	213.425	149.706	117.975	96.1271	68.0355	44.0447
1439.6	255.259	213.429	149.64	117.891	96.1044	68.0279	44.0625
1440.08	255.283	213.436	149.579	117.814	96.0876	68.0242	44.0802
1440.57	255.309	213.445	149.525	117.743	96.0764	68.0243	44.0981
1441.05	255.336	213.454	149.477	117.677	96.0692	68.0268	44.1157
1441.53	255.363	213.463	149.431	117.613	96.0628	68.0292	44.1315
1442.01	255.388	213.471	149.386	117.549	96.054	68.0294	44.1441
1442.49	255.411	213.478	149.339	117.481	96.0409	68.026	44.1528
1442.97	255.431	213.485	149.29	117.411	96.0242	68.0198	44.1584
1443.46	255.449	213.494	149.242	117.342	96.0065	68.013	44.163
1443.94	255.466	213.504	149.198	117.28	95.9908	68.0083	44.1687
1444.42	255.483	213.516	149.164	117.228	95.9794	68.0075	44.1769
1444.9	255.5	213.527	149.139	117.186	95.9724	68.0103	44.1874
1445.39	255.517	213.537	149.123	117.152	95.9677	68.0151	44.1985
1445.87	255.531	213.546	149.112	117.122	95.9627	68.0189	44.2077
1446.35	255.543	213.554	149.103	117.092	95.9554	68.0196	44.2129
1446.83	255.553	213.564	149.097	117.062	95.9465	68.0162	44.2136
1447.31	255.563	213.577	149.095	117.037	95.9392	68.0099	44.2115
1447.8	255.573	213.592	149.103	117.025	95.9381	68.0036	44.2093
1448.28	255.583	213.606	149.123	117.031	95.946	67.9993	44.21
1448.76	255.594	213.619	149.153	117.054	95.9616	67.9977	44.2143
1449.24	255.602	213.627	149.188	117.088	95.9807	67.9973	44.2209
1449.72	255.609	213.631	149.222	117.126	95.9992	67.9961	44.2276
1450.21	255.613	213.634	149.252	117.163	96.0148	67.9934	44.2326
1450.69	255.616	213.638	149.28	117.199	96.0286	67.9903	44.2362
1451.17	255.621	213.644	149.309	117.238	96.0442	67.9893	44.2398
1451.65	255.628	213.652	149.346	117.288	96.0655	67.9935	44.2463
1452.13	255.638	213.663	149.393	117.352	96.0952	68.0051	44.2576
1452.62	255.651	213.673	149.452	117.43	96.1333	68.0242	44.2743
1453.1	255.665	213.68	149.517	117.518	96.1768	68.049	44.295
1453.58	255.679	213.684	149.584	117.609	96.2223	68.0768	44.3173
1454.06	255.691	213.687	149.649	117.698	96.2682	68.1062	44.3397
1454.55	255.703	213.69	149.716	117.79	96.3171	68.1387	44.3626
1455.03	255.715	213.697	149.794	117.898	96.3781	68.1802	44.3901
1455.51	255.733	213.712	149.909	118.05	96.4686	68.2425	44.4297
1455.99	255.762	213.737	150.095	118.286	96.6128	68.3416	44.4901
1456.47	255.807	213.771	150.381	118.644	96.8302	68.4904	44.5764
1456.96	255.867	213.806	150.76	119.113	97.1106	68.6811	44.6815
1457.44	255.93	213.832	151.159	119.612	97.4002	68.8771	44.7877
1457.92	255.987	213.846	151.493	120.04	97.641	69.0407	44.8821
1458.4	256.035	213.854	151.732	120.358	97.8185	69.1639	44.9666
1458.88	256.08	213.859	151.898	120.592	97.9533	69.2618	45.0492
1459.37	256.126	213.866	152.023	120.776	98.0685	69.3503	45.1346
1459.85	256.175	213.872	152.127	120.935	98.1765	69.4374	45.2225
1460.33	256.225	213.876	152.22	121.077	98.2804	69.5246	45.3098
1460.81	256.276	213.879	152.303	121.204	98.3793	69.6107	45.3935
1461.3	256.326	213.879	152.375	121.315	98.4728	69.6949	45.4723
1461.78	256.377	213.879	152.437	121.414	98.5626	69.7785	45.5469
1462.26	256.431	213.881	152.494	121.504	98.6538	69.8652	45.6207
1462.74	256.494	213.886	152.552	121.594	98.7537	69.9611	45.6991
1463.22	256.57	213.895	152.618	121.694	98.8707	70.0725	45.7881
1463.71	256.664	213.91	152.7	121.809	99.0103	70.2041	45.8927
1464.19	256.776	213.926	152.798	121.942	99.1715	70.3542	46.0132
1464.67	256.9	213.943	152.909	122.086	99.3443	70.514	46.1445
1465.15	257.024	213.956	153.025	122.23	99.5143	70.6705	46.278
1465.63	257.138	213.965	153.138	122.368	99.6722	70.8142	46.4076
1466.12	257.239	213.971	153.254	122.502	99.8184	70.9444	46.5327
1466.6	257.33	213.975	153.377	122.642	99.9604	71.0661	46.6563
1467.08	257.414	213.977	153.517	122.797	100.106	71.1852	46.7816
1467.56	257.494	213.976	153.675	122.969	100.258	71.3049	46.9091
1468.05	257.57	213.971	153.85	123.156	100.417	71.4246	47.0369
1468.53	257.644	213.962	154.036	123.352	100.578	71.5422	47.1618
1469.01	257.712	213.948	154.225	123.551	100.738	71.6563	47.2813
1469.49	257.776	213.931	154.415	123.751	100.897	71.7684	47.3953
1469.97	257.839	213.913	154.608	123.955	101.062	71.885	47.508
1470.46	257.904	213.897	154.814	124.179	101.246	72.0187	47.6281
1470.94	257.978	213.884	155.052	124.446	101.469	72.1883	47.7681
1471.42	258.068	213.874	155.345	124.782	101.755	72.4139	47.9408
1471.9	258.177	213.867	155.701	125.198	102.112	72.7049	48.1507
1472.38	258.301	213.86	156.099	125.672	102.517	73.0433	48.3848
1472.87	258.423	213.852	156.485	126.14	102.913	73.382	48.6137
1473.35	258.532	213.844	156.804	126.54	103.246	73.6738	48.8118
1473.83	258.623	213.839	157.04	126.849	103.502	73.902	48.973
1474.31	258.702	213.838	157.209	127.086	103.699	74.0798	49.1079
1474.8	258.776	213.84	157.337	127.278	103.863	74.2288	49.2302
1475.28	258.851	213.843	157.442	127.448	104.013	74.3648	49.3476
1475.76	258.925	213.845	157.532	127.6	104.153	74.4929	49.4615
1476.24	258.998	213.845	157.603	127.729	104.279	74.611	49.569
1476.72	259.067	213.844	157.65	127.827	104.386	74.715	49.6667
1477.21	259.131	213.843	157.668	127.89	104.47	74.803	49.7538
1477.69	259.189	213.843	157.66	127.92	104.536	74.8772	49.8321
1478.17	259.244	213.844	157.632	127.926	104.587	74.9418	49.9048
1478.65	259.297	213.848	157.587	127.913	104.63	75.0008	49.9747
1479.13	259.351	213.853	157.529	127.885	104.667	75.0562	50.0425
1479.62	259.405	213.857	157.454	127.839	104.698	75.1074	50.1076
1480.1	259.46	213.859	157.359	127.771	104.718	75.1519	50.1678
1480.58	259.514	213.86	157.238	127.676	104.725	75.1868	50.2211
1481.06	259.567	213.861	157.09	127.552	104.717	75.2111	50.2668
1481.55	259.618	213.862	156.919	127.403	104.695	75.2258	50.3062
1482.03	259.669	213.864	156.734	127.238	104.665	75.2343	50.3417
1482.51	259.718	213.867	156.545	127.069	104.63	75.2397	50.3756
1482.99	259.765	213.869	156.357	126.9	104.594	75.2432	50.4088
1483.47	259.809	213.87	156.172	126.731	104.555	75.244	50.4404
1483.95	259.849	213.867	155.986	126.557	104.51	75.2401	50.4687
1484.44	259.886	213.861	155.792	126.371	104.458	75.2299	50.4928
1484.92	259.92	213.853	155.584	126.166	104.396	75.2127	50.5125
1485.4	259.952	213.847	155.358	125.94	104.325	75.1898	50.5292
1485.88	259.983	213.842	155.114	125.693	104.247	75.1637	50.545
1486.37	260.016	213.84	154.855	125.429	104.166	75.137	50.5616
1486.85	260.049	213.84	154.583	125.152	104.083	75.1105	50.5788
1487.33	260.081	213.839	154.301	124.862	103.995	75.0818	50.5941
1487.81	260.111	213.836	154.004	124.553	103.895	75.045	50.6025
1488.29	260.137	213.828	153.679	124.208	103.773	74.992	50.5981
1488.78	260.162	213.819	153.31	123.806	103.617	74.9153	50.5764
1489.26	260.188	213.812	152.887	123.338	103.426	74.8131	50.5374
1489.74	260.221	213.81	152.422	122.818	103.207	74.6921	50.4871
1490.22	260.259	213.811	151.949	122.285	102.982	74.5665	50.4349
1490.7	260.297	213.813	151.509	121.788	102.771	74.4501	50.3895
1491.19	260.332	213.812	151.125	121.353	102.586	74.3497	50.3541
1491.67	260.359	213.805	150.799	120.981	102.427	74.265	50.3275
1492.15	260.38	213.794	150.518	120.659	102.288	74.1928	50.3068
1492.63	260.395	213.781	150.265	120.368	102.164	74.1293	50.2894
1493.12	260.407	213.769	150.026	120.089	102.047	74.0719	50.2734
1493.6	260.42	213.758	149.787	119.809	101.933	74.0182	50.2576
1494.08	260.434	213.751	149.54	119.515	101.816	73.9655	50.2411
1494.56	260.45	213.744	149.274	119.195	101.69	73.9102	50.2222
1495.04	260.468	213.737	148.98	118.837	101.548	73.8472	50.1983
1495.53	260.486	213.727	148.655	118.435	101.383	73.771	50.166
1496.01	260.504	213.713	148.3	117.99	101.192	73.6786	50.1225
1496.49	260.521	213.695	147.927	117.518	100.983	73.5718	50.069
1496.97	260.538	213.678	147.557	117.046	100.771	73.4589	50.0111
1497.45	260.557	213.665	147.212	116.604	100.572	73.3501	49.9565
1497.94	260.577	213.656	146.903	116.205	100.395	73.2518	49.9105
1498.42	260.598	213.649	146.63	115.852	100.239	73.1642	49.8734
1498.9	260.616	213.642	146.385	115.532	100.096	73.0832	49.8421
1499.38	260.63	213.631	146.158	115.231	99.9573	73.004	49.8128
1499.87	260.639	213.618	145.939	114.94	99.8182	72.9243	49.7836
1500.35	260.646	213.602	145.724	114.653	99.6786	72.8447	49.7552
1500.83	260.652	213.586	145.512	114.369	99.5416	72.7682	49.7295
1501.31	260.66	213.571	145.306	114.093	99.4118	72.6977	49.7083
1501.79	260.67	213.558	145.11	113.829	99.2924	72.6355	49.6919
1502.28	260.682	213.544	144.926	113.582	99.1848	72.5818	49.6793
1502.76	260.694	213.529	144.756	113.355	99.0883	72.5357	49.6681
1503.24	260.706	213.511	144.6	113.145	99.0008	72.4955	49.6559
1503.72	260.716	213.489	144.454	112.95	98.9195	72.4594	49.6415
1504.2	260.724	213.465	144.312	112.763	98.8411	72.4262	49.625
1504.69	260.73	213.441	144.164	112.568	98.7611	72.3945	49.6079
1505.17	260.737	213.419	143.995	112.343	98.6708	72.3618	49.5916
1505.65	260.75	213.402	143.778	112.043	98.5515	72.3195	49.5722
1506.13	260.77	213.392	143.475	111.608	98.3697	72.2475	49.5343
1506.62	260.795	213.383	143.066	110.999	98.0914	72.1175	49.4517
1507.1	260.814	213.368	142.602	110.296	97.7377	71.9258	49.3181
1507.58	260.818	213.344	142.191	109.676	97.4	71.72	49.1739
1508.06	260.813	213.32	141.888	109.232	97.1461	71.5515	49.0649
1508.54	260.807	213.3	141.669	108.927	96.9715	71.4309	48.9997
1509.03	260.807	213.286	141.492	108.693	96.8442	71.3447	48.964
1509.51	260.811	213.274	141.333	108.483	96.7381	71.2767	48.9417
1509.99	260.817	213.26	141.178	108.276	96.6371	71.2156	48.9211
1510.47	260.824	213.24	141.022	108.061	96.5319	71.1539	48.8956
1510.95	260.829	213.215	140.862	107.835	96.4185	71.0877	48.8627
1511.44	260.831	213.185	140.698	107.599	96.2975	71.0171	48.8234
1511.92	260.831	213.154	140.533	107.359	96.1732	70.9451	48.7817
1512.4	260.83	213.125	140.372	107.124	96.0527	70.8766	48.7426
1512.88	260.831	213.101	140.221	106.903	95.9428	70.8163	48.71
1513.36	260.834	213.081	140.088	106.704	95.848	70.7669	48.6856
1513.85	260.837	213.064	139.977	106.531	95.7696	70.7285	48.6681
1514.33	260.841	213.046	139.891	106.384	95.7059	70.6987	48.6545
1514.81	260.844	213.023	139.831	106.263	95.6537	70.674	48.6404
1515.29	260.843	212.995	139.799	106.163	95.6096	70.6506	48.6219
1515.78	260.841	212.96	139.796	106.085	95.572	70.6261	48.597
1516.26	260.839	212.924	139.819	106.028	95.5421	70.6013	48.5674
1516.74	260.841	212.89	139.865	105.996	95.5235	70.5799	48.5391
1517.22	260.847	212.861	139.926	105.991	95.5185	70.5662	48.5193
1517.7	260.858	212.836	139.991	106.008	95.5258	70.5623	48.5115
1518.18	260.869	212.812	140.055	106.041	95.5408	70.5663	48.5141
1518.67	260.876	212.785	140.113	106.081	95.5585	70.5753	48.5222
1519.15	260.879	212.754	140.167	106.123	95.5757	70.5871	48.5314
1519.63	260.876	212.718	140.22	106.162	95.5912	70.6008	48.5391
1520.11	260.869	212.68	140.277	106.197	95.6054	70.6169	48.5446
1520.6	260.861	212.643	140.347	106.228	95.6187	70.6354	48.5469
1521.08	260.856	212.608	140.433	106.256	95.6301	70.6532	48.545
1521.56	260.857	212.575	140.528	106.281	95.6355	70.6638	48.538
1522.04	260.863	212.54	140.616	106.301	95.6301	70.6611	48.5279
1522.53	260.871	212.504	140.678	106.307	95.6123	70.6445	48.5185
1523.01	260.879	212.467	140.71	106.297	95.5846	70.6191	48.5118
1523.49	260.886	212.432	140.716	106.27	95.5512	70.5906	48.508
1523.97	260.893	212.402	140.706	106.229	95.5158	70.5635	48.506
1524.45	260.902	212.378	140.689	106.179	95.481	70.54	48.5046
1524.93	260.912	212.358	140.676	106.127	95.4483	70.5207	48.5023
1525.42	260.921	212.34	140.675	106.078	95.4174	70.5042	48.4973
1525.9	260.927	212.318	140.687	106.038	95.3864	70.4878	48.4874
1526.38	260.928	212.288	140.711	106.005	95.3528	70.4684	48.4716
1526.86	260.924	212.252	140.737	105.974	95.3152	70.4447	48.4507
1527.35	260.917	212.212	140.757	105.939	95.2746	70.418	48.4278
1527.83	260.91	212.174	140.769	105.901	95.2351	70.3914	48.4069
1528.31	260.904	212.139	140.776	105.862	95.2012	70.3684	48.3913
1528.79	260.902	212.108	140.784	105.831	95.1763	70.3512	48.3824
1529.27	260.902	212.079	140.799	105.81	95.1614	70.3401	48.38
1529.76	260.902	212.05	140.823	105.803	95.1551	70.3338	48.3821
1530.24	260.902	212.018	140.855	105.805	95.1546	70.3307	48.3866
1530.72	260.9	211.983	140.891	105.812	95.1567	70.3292	48.3911
1531.2	260.897	211.946	140.93	105.82	95.1597	70.3288	48.3941
1531.68	260.894	211.91	140.975	105.827	95.1634	70.3299	48.3944
1532.17	260.891	211.875	141.035	105.839	95.17	70.3337	48.3911
1532.65	260.891	211.84	141.124	105.869	95.1827	70.3404	48.3828
1533.13	260.893	211.803	141.253	105.93	95.2036	70.3484	48.3691
1533.61	260.894	211.76	141.415	106.025	95.2298	70.3534	48.3516
1534.1	260.894	211.708	141.581	106.135	95.2544	70.3517	48.3357
1534.58	260.892	211.653	141.722	106.234	95.2718	70.3429	48.3267
1535.06	260.889	211.601	141.824	106.308	95.2815	70.3308	48.327
1535.54	260.888	211.554	141.892	106.356	95.2872	70.3195	48.3356
1536.02	260.888	211.515	141.939	106.388	95.2943	70.3129	48.3502
1536.51	260.891	211.482	141.981	106.418	95.3075	70.3133	48.3688
1536.99	260.896	211.452	142.032	106.459	95.3307	70.3219	48.3904
1537.47	260.901	211.419	142.107	106.524	95.3666	70.3389	48.4148
1537.95	260.903	211.378	142.217	106.624	95.4169	70.3636	48.4417
1538.43	260.898	211.323	142.377	106.767	95.4827	70.3948	48.4698
1538.92	260.883	211.251	142.599	106.96	95.5656	70.4323	48.4956
1539.4	260.859	211.167	142.896	107.205	95.6695	70.4791	48.5127
1539.88	260.834	211.087	143.269	107.501	95.7993	70.5412	48.5156
1540.36	260.822	211.028	143.689	107.837	95.9506	70.6194	48.5058
1540.85	260.831	210.989	144.099	108.186	96.1018	70.7011	48.4929
1541.33	260.849	210.955	144.455	108.516	96.2285	70.7679	48.484
1541.81	260.866	210.911	144.747	108.809	96.3215	70.811	48.4798
1542.29	260.875	210.857	144.991	109.065	96.3873	70.8341	48.4777
1542.77	260.878	210.797	145.214	109.3	96.4409	70.847	48.4775
1543.26	260.878	210.737	145.446	109.542	96.4993	70.8613	48.4808
1543.74	260.878	210.679	145.712	109.818	96.5767	70.8866	48.4908
1544.22	260.88	210.622	146.023	110.143	96.6785	70.927	48.5089
1544.7	260.883	210.565	146.366	110.506	96.7981	70.979	48.5343
1545.18	260.885	210.503	146.709	110.876	96.9206	71.0345	48.5642
1545.67	260.885	210.44	147.024	111.221	97.0321	71.0855	48.5952
1546.15	260.884	210.377	147.296	111.521	97.1271	71.129	48.6257
1546.63	260.881	210.317	147.528	111.779	97.2087	71.1672	48.6559
1547.11	260.879	210.262	147.74	112.015	97.2866	71.2051	48.6867
1547.6	260.877	210.21	147.959	112.257	97.3728	71.2495	48.7195
1548.08	260.876	210.158	148.212	112.537	97.4793	71.3064	48.7555
1548.56	260.875	210.101	148.524	112.883	97.615	71.3795	48.7944
1549.04	260.873	210.031	148.904	113.307	97.7808	71.4681	48.8344
1549.52	260.869	209.948	149.335	113.793	97.9665	71.5651	48.8724
1550.01	260.863	209.856	149.778	114.296	98.1536	71.6603	48.9057
1550.49	260.856	209.762	150.192	114.768	98.3247	71.745	48.9346
1550.97	260.851	209.676	150.551	115.182	98.4732	71.8175	48.9616
1551.45	260.849	209.601	150.863	115.544	98.6049	71.8822	48.9906
1551.93	260.85	209.535	151.149	115.88	98.7318	71.9461	49.0241
1552.42	260.852	209.47	151.437	116.224	98.8661	72.0151	49.0635
1552.9	260.853	209.399	151.751	116.6	99.0154	72.0921	49.108
1553.38	260.852	209.316	152.098	117.02	99.181	72.1761	49.1555
1553.86	260.847	209.219	152.47	117.472	99.3572	72.263	49.2028
1554.34	260.84	209.113	152.844	117.928	99.5335	72.3473	49.2473
1554.83	260.834	209.007	153.193	118.354	99.6996	72.425	49.2882
1555.31	260.83	208.912	153.498	118.728	99.8501	72.4955	49.3265
1555.79	260.832	208.833	153.754	119.044	99.9858	72.5606	49.3639
1556.27	260.839	208.766	153.969	119.313	100.111	72.6235	49.4021
1556.76	260.848	208.703	154.159	119.557	100.233	72.687	49.4418
1557.24	260.859	208.628	154.355	119.809	100.362	72.7546	49.4834
1557.72	260.865	208.517	154.611	120.134	100.518	72.8346	49.5258
1558.2	260.861	208.337	155.03	120.645	100.739	72.9442	49.5641
1558.68	260.843	208.081	155.696	121.437	101.051	73.1005	49.5915
1559.16	260.82	207.817	156.487	122.37	101.397	73.2811	49.6123
1559.65	260.803	207.629	157.126	123.129	101.664	73.4309	49.6429
1560.13	260.795	207.517	157.513	123.604	101.823	73.5289	49.6897
1560.61	260.79	207.439	157.727	123.882	101.911	73.5895	49.7456
1561.09	260.786	207.368	157.856	124.061	101.965	73.6303	49.8027
1561.58	260.781	207.292	157.951	124.199	102.006	73.6631	49.8563
1562.06	260.776	207.21	158.04	124.329	102.048	73.6958	49.9053
1562.54	260.772	207.118	158.142	124.472	102.101	73.7351	49.951
1563.02	260.769	207.015	158.271	124.645	102.173	73.7864	49.9961
1563.5	260.768	206.896	158.434	124.86	102.268	73.8529	50.0434
1563.99	260.767	206.759	158.629	125.115	102.385	73.934	50.0937
1564.47	260.766	206.602	158.843	125.397	102.515	74.0242	50.1457
1564.95	260.763	206.432	159.055	125.678	102.644	74.1146	50.1964
1565.43	260.76	206.26	159.244	125.932	102.758	74.1969	50.2433
1565.91	260.757	206.096	159.4	126.146	102.853	74.2678	50.2854
1566.4	260.756	205.947	159.528	126.323	102.931	74.3295	50.3242
1566.88	260.756	205.811	159.639	126.477	103.003	74.3881	50.3622
1567.36	260.758	205.679	159.749	126.629	103.078	74.45	50.4016
1567.84	260.76	205.538	159.87	126.796	103.162	74.5199	50.4427
1568.33	260.759	205.37	160.007	126.988	103.259	74.5989	50.4839
1568.81	260.752	205.159	160.157	127.202	103.363	74.6834	50.5209
1569.29	260.739	204.904	160.308	127.421	103.465	74.7653	50.5496
1569.77	260.722	204.626	160.444	127.623	103.553	74.8367	50.5699
1570.25	260.707	204.356	160.557	127.795	103.624	74.8954	50.5876
1570.74	260.697	204.116	160.649	127.935	103.684	74.9447	50.6094
1571.22	260.692	203.911	160.725	128.054	103.738	74.9895	50.638
1571.7	260.692	203.731	160.789	128.157	103.787	75.0319	50.6713
1572.18	260.692	203.562	160.841	128.246	103.831	75.0719	50.7048
1572.66	260.692	203.396	160.879	128.319	103.868	75.1079	50.7342
1573.15	260.69	203.226	160.902	128.375	103.895	75.1391	50.7573
1573.63	260.687	203.046	160.913	128.416	103.915	75.1662	50.7739
1574.11	260.682	202.849	160.916	128.448	103.932	75.1916	50.7868
1574.59	260.678	202.624	160.92	128.481	103.952	75.2189	50.7996
1575.08	260.674	202.352	160.932	128.525	103.978	75.2502	50.8151
1575.56	260.67	202.018	160.95	128.581	104.008	75.283	50.8321
1576.04	260.663	201.623	160.963	128.635	104.029	75.3083	50.8446
1576.52	260.651	201.201	160.953	128.663	104.026	75.3161	50.8471
1577	260.635	200.797	160.915	128.654	103.994	75.3049	50.8408
1577.49	260.618	200.444	160.859	128.615	103.946	75.2833	50.8327
1577.97	260.603	200.141	160.799	128.566	103.897	75.262	50.8292
1578.45	260.59	199.871	160.744	128.519	103.855	75.2471	50.8321
1578.93	260.581	199.611	160.696	128.479	103.822	75.2393	50.8393
1579.41	260.572	199.342	160.648	128.438	103.791	75.235	50.8467
1579.9	260.562	199.05	160.59	128.387	103.756	75.2287	50.8499
1580.38	260.55	198.73	160.513	128.314	103.709	75.2153	50.8458
1580.86	260.535	198.381	160.416	128.216	103.646	75.192	50.8333
1581.34	260.52	198.01	160.299	128.092	103.569	75.1594	50.8139
1581.83	260.504	197.625	160.172	127.954	103.485	75.1213	50.7912
1582.31	260.49	197.231	160.043	127.81	103.4	75.0822	50.7685
1582.79	260.478	196.83	159.916	127.668	103.318	75.0446	50.748
1583.27	260.468	196.42	159.789	127.526	103.237	75.0076	50.7288
1583.75	260.457	195.996	159.655	127.377	103.151	74.9678	50.7081
1584.23	260.445	195.554	159.506	127.21	103.054	74.9209	50.6829
1584.72	260.432	195.098	159.34	127.023	102.943	74.8648	50.6516
1585.2	260.416	194.63	159.162	126.817	102.819	74.8008	50.6153
1585.68	260.401	194.156	158.978	126.603	102.688	74.7327	50.5769
1586.16	260.386	193.677	158.798	126.389	102.558	74.6647	50.5393
1586.65	260.372	193.19	158.623	126.18	102.43	74.5981	50.504
1587.13	260.359	192.69	158.448	125.97	102.302	74.5311	50.4697
1587.61	260.345	192.172	158.265	125.749	102.166	74.4588	50.4332
1588.09	260.329	191.632	158.063	125.506	102.016	74.3766	50.3911
1588.57	260.31	191.071	157.841	125.234	101.849	74.2822	50.3417
1589.06	260.29	190.494	157.6	124.939	101.668	74.1779	50.2859
1589.54	260.268	189.907	157.353	124.631	101.48	74.069	50.2267
1590.02	260.247	189.311	157.108	124.322	101.294	73.9616	50.1677
1590.5	260.227	188.707	156.872	124.018	101.112	73.859	50.1107
1590.98	260.207	188.091	156.64	123.719	100.934	73.7606	50.0552
1591.47	260.186	187.462	156.407	123.415	100.752	73.6622	49.9985
1591.95	260.163	186.818	156.163	123.097	100.561	73.5587	49.9376
1592.43	260.138	186.159	155.906	122.76	100.356	73.4473	49.8708
1592.91	260.112	185.488	155.638	122.408	100.14	73.3283	49.7988
1593.4	260.086	184.804	155.367	122.05	99.9197	73.2048	49.724
1593.88	260.063	184.103	155.102	121.695	99.7001	73.0804	49.649
1594.36	260.041	183.381	154.845	121.349	99.4838	72.9566	49.5747
1594.84	260.02	182.636	154.593	121.006	99.2679	72.8319	49.4999
1595.32	259.999	181.874	154.337	120.658	99.0467	72.7028	49.422
1595.81	259.975	181.104	154.072	120.299	98.8158	72.5667	49.3392
1596.29	259.948	180.343	153.798	119.929	98.5762	72.4243	49.252
1596.77	259.92	179.599	153.521	119.554	98.334	72.2799	49.1632
1597.25	259.891	178.878	153.252	119.187	98.0975	72.1389	49.077
1597.73	259.863	178.173	152.996	118.836	97.8722	72.0053	48.9963
1598.22	259.836	177.477	152.753	118.499	97.6574	71.8789	48.921
1598.7	259.811	176.78	152.513	118.167	97.4464	71.7554	48.8486
1599.18	259.784	176.081	152.265	117.826	97.2296	71.6284	48.7745
1599.66	259.756	175.382	152	117.465	96.9989	71.4919	48.6945
1600.14	259.725	174.693	151.715	117.079	96.7516	71.3437	48.6065
1600.63	259.693	174.022	151.415	116.673	96.4913	71.1859	48.5113
1601.11	259.661	173.374	151.11	116.258	96.2259	71.0236	48.4118
1601.59	259.63	172.748	150.808	115.846	95.9629	70.8621	48.3112
1602.07	259.599	172.142	150.513	115.441	95.7052	70.7039	48.2108
1602.56	259.569	171.558	150.222	115.041	95.4497	70.5476	48.1097
1603.04	259.536	171.005	149.928	114.637	95.1905	70.3892	48.0061
1603.52	259.501	170.497	149.624	114.223	94.9235	70.2259	47.8984
1604	259.463	170.05	149.314	113.802	94.6502	70.0579	47.7876
1604.48	259.423	169.671	149.003	113.383	94.3772	69.889	47.6769
1604.97	259.384	169.361	148.703	112.975	94.1126	69.7247	47.5699
1605.45	259.346	169.109	148.418	112.587	93.8609	69.5682	47.4688
1605.93	259.309	168.907	148.146	112.213	93.6201	69.4186	47.3725
1606.41	259.273	168.752	147.876	111.842	93.3813	69.2708	47.2771
1606.89	259.235	168.65	147.596	111.457	93.1325	69.1172	47.1769
1607.38	259.194	168.617	147.295	111.045	92.8648	68.9516	47.0671
1607.86	259.15	168.668	146.972	110.606	92.577	68.7727	46.947
1608.34	259.105	168.811	146.638	110.15	92.2774	68.5855	46.8197
1608.82	259.06	169.042	146.307	109.699	91.9798	68.3984	46.6912
1609.31	259.018	169.349	145.992	109.269	91.6955	68.2193	46.5671
1609.79	258.978	169.716	145.698	108.865	91.4282	68.0506	46.4493
1610.27	258.94	170.135	145.418	108.481	91.1731	67.8898	46.3363
1610.75	258.901	170.606	145.142	108.104	90.9223	67.7316	46.2249
1611.23	258.861	171.128	144.862	107.729	90.6707	67.5725	46.1133
1611.72	258.819	171.697	144.582	107.356	90.4202	67.4132	46.0025
1612.2	258.779	172.299	144.311	106.997	90.1791	67.2589	45.8961
1612.68	258.741	172.913	144.059	106.666	89.9574	67.1161	45.7985
1613.16	258.708	173.525	143.836	106.371	89.7613	66.9892	45.7119
[truncated: 4,951 more rows]
