# Supplementary material for: Preparation of Natural Food-Grade Core-Shell Starch/Zein Microparticles by Antisolvent Exchange and Transglutaminase Crosslinking for Reduced Digestion of Starch
Source: Front Nutr. 2022 Apr 15;9:879757. doi: 10.3389/fnut.2022.879757 (PMC9053832; doi:10.3389/fnut.2022.879757)
Supplement: Supplementary Table 5 — Data sheet of the thermal parameters of native corn starch, unshelled swollen corn starch granules, and core-shell starch/zein microparticles crosslinked by TGase for different times (0, 1, and 2 h). [file Data_Sheet_5.xlsx]

## Sheet: Sheet1
	Native corn starch	Unshelled swollen corn starch granules	CS-zein 0h microparticles	CS-zein 1h microparticles	CS-zein 2h microparticles
25	20.2872	19.2231	16.167	12.2876	8.52527
25.167	20.0188	18.5436	15.5821	12.0345	8.3484
25.333	19.6274	17.9467	14.669	11.4846	8.085
25.5	19.1347	17.1536	13.6258	10.6168	7.22044
25.667	18.3903	16.5494	12.6874	9.76958	6.54708
25.833	17.6085	15.9258	11.914	9.03144	5.81726
26	16.8577	15.2019	11.3091	8.41861	5.2103
26.167	16.1568	14.4755	10.8011	7.88414	4.45335
26.333	15.618	13.8784	10.4443	7.49312	4.06411
26.5	15.1578	13.3585	10.138	7.15355	3.85175
26.667	14.775	12.9131	9.88322	6.86769	3.72298
26.833	14.4379	12.5111	9.66013	6.61609	3.6185
27	14.1906	12.1971	9.49912	6.43072	3.50569
27.167	13.9777	11.9177	9.36249	6.27112	3.40448
27.333	13.8004	11.6751	9.24873	6.13748	3.32548
27.5	13.6453	11.4566	9.14769	6.01921	3.24197
27.667	13.5329	11.2865	9.0721	5.92987	3.16563
27.833	13.4352	11.1362	9.00504	5.85252	3.10192
28	13.3528	11.0065	8.94691	5.78615	3.03166
28.167	13.2799	10.8898	8.8943	5.72709	2.97018
28.333	13.2265	10.7952	8.85099	5.68008	2.92215
28.5	13.1791	10.711	8.81139	5.63748	2.88016
28.667	13.1386	10.6379	8.77496	5.59969	2.84415
28.833	13.1023	10.5711	8.7421	5.56505	2.8116
29	13.0738	10.5182	8.71315	5.53754	2.78679
29.167	13.049	10.4705	8.68581	5.51116	2.7637
29.333	13.0266	10.4292	8.66062	5.48635	2.74271
29.5	13.006	10.3918	8.63708	5.46261	2.72311
29.667	12.9887	10.3579	8.61486	5.44186	2.70607
29.833	12.9744	10.3275	8.593	5.4223	2.69017
30	12.9612	10.3011	8.57259	5.40406	2.67604
30.167	12.9484	10.2764	8.55267	5.38632	2.66312
30.333	12.937	10.2555	8.53341	5.36981	2.65132
30.5	12.9259	10.2361	8.51393	5.3545	2.6393
30.667	12.9156	10.2185	8.49513	5.34028	2.62751
30.833	12.9059	10.202	8.47741	5.32648	2.6163
31	12.8977	10.1877	8.46103	5.3132	2.60643
31.167	12.8898	10.1749	8.44445	5.29999	2.59628
31.333	12.8824	10.1638	8.42825	5.28743	2.58688
31.5	12.8752	10.1533	8.41241	5.27496	2.57793
31.667	12.8684	10.1431	8.39693	5.2636	2.56974
31.833	12.8616	10.1333	8.38134	5.25189	2.56158
32	12.8549	10.1239	8.36608	5.24025	2.55349
32.167	12.8482	10.1151	8.3508	5.22904	2.54553
32.333	12.8422	10.1074	8.33646	5.21872	2.53819
32.5	12.8362	10.1001	8.32318	5.20847	2.5307
32.667	12.8303	10.0933	8.31067	5.19821	2.52363
32.833	12.8245	10.0869	8.29802	5.18805	2.5168
33	12.8193	10.0808	8.28534	5.17862	2.51104
33.167	12.8141	10.0746	8.27273	5.16902	2.50487
33.333	12.809	10.0685	8.26027	5.1595	2.49875
33.5	12.804	10.0628	8.24795	5.15036	2.49273
33.667	12.7995	10.0579	8.23591	5.14208	2.48712
33.833	12.7949	10.0531	8.22371	5.13373	2.48135
34	12.7904	10.0485	8.21194	5.12571	2.4756
34.167	12.786	10.0438	8.20098	5.11803	2.46988
34.333	12.7818	10.0396	8.1906	5.11057	2.46441
34.5	12.7776	10.0353	8.18029	5.10306	2.45882
34.667	12.7733	10.0311	8.16998	5.09567	2.45334
34.833	12.7691	10.0269	8.15983	5.08834	2.44806
35	12.7652	10.023	8.15037	5.08126	2.44273
35.167	12.7613	10.0192	8.14077	5.07418	2.43706
35.333	12.7576	10.0156	8.13124	5.06717	2.43239
35.5	12.7539	10.012	8.12213	5.06022	2.42831
35.667	12.7506	10.0088	8.11328	5.05356	2.42384
35.833	12.7472	10.0054	8.10427	5.04691	2.41943
36	12.7438	10.0022	8.09533	5.04039	2.41511
36.167	12.7404	9.99897	8.08644	5.03397	2.41086
36.333	12.737	9.99604	8.0777	5.028	2.40675
36.5	12.7337	9.99308	8.06907	5.02197	2.40265
36.667	12.7303	9.99009	8.06058	5.01606	2.39866
36.833	12.727	9.98708	8.052	5.01025	2.39481
37	12.7236	9.98433	8.04412	5.00487	2.3913
37.167	12.7203	9.98147	8.03649	4.99938	2.38762
37.333	12.717	9.97865	8.02869	4.99396	2.38398
37.5	12.7138	9.97587	8.02097	4.9886	2.3804
37.667	12.7107	9.97307	8.01359	4.98354	2.3771
37.833	12.7076	9.97026	8.0062	4.97852	2.37357
38	12.7046	9.96749	7.99893	4.97361	2.36994
38.167	12.7017	9.96478	7.99176	4.96871	2.3663
38.333	12.6989	9.96216	7.98497	4.96401	2.36276
38.5	12.696	9.95958	7.97802	4.95922	2.3593
38.667	12.6931	9.95702	7.97118	4.95441	2.35592
38.833	12.6903	9.95441	7.96445	4.94961	2.35255
39	12.6875	9.95186	7.95789	4.94494	2.34925
39.167	12.6848	9.94917	7.95132	4.9403	2.34581
39.333	12.6821	9.94649	7.94483	4.93574	2.34243
39.5	12.6796	9.94385	7.93835	4.93119	2.33917
39.667	12.6771	9.94115	7.93198	4.92692	2.33595
39.833	12.6746	9.93865	7.92568	4.92259	2.33281
40	12.6721	9.93622	7.91958	4.91834	2.32986
40.167	12.6697	9.93379	7.91358	4.91413	2.32701
40.333	12.6675	9.93169	7.90779	4.91005	2.3244
40.5	12.6651	9.92951	7.90193	4.90601	2.32149
40.667	12.6628	9.92736	7.89606	4.90195	2.31849
40.833	12.6604	9.92525	7.8902	4.89787	2.31547
41	12.6579	9.92335	7.88451	4.89389	2.31239
41.167	12.6554	9.92129	7.8788	4.88995	2.30945
41.333	12.653	9.91914	7.87319	4.88604	2.30658
41.5	12.6505	9.91698	7.86767	4.88215	2.30378
41.667	12.6479	9.91493	7.86232	4.87837	2.30115
41.833	12.6453	9.91287	7.85697	4.87463	2.29835
42	12.6429	9.91068	7.85174	4.87093	2.29552
42.167	12.6405	9.90847	7.84654	4.86724	2.29271
42.333	12.6381	9.90644	7.84164	4.86398	2.28997
42.5	12.6357	9.90442	7.83667	4.86073	2.28717
42.667	12.6333	9.9024	7.83171	4.85751	2.28436
42.833	12.6308	9.90037	7.82678	4.85431	2.28159
43	12.6286	9.89862	7.82195	4.8514	2.27886
43.167	12.6264	9.89671	7.81709	4.84837	2.27615
43.333	12.6242	9.89473	7.8123	4.84528	2.27342
43.5	12.6218	9.89269	7.80753	4.84219	2.27062
43.667	12.62	9.89065	7.80291	4.8391	2.26782
43.833	12.618	9.88853	7.79832	4.83609	2.265
44	12.616	9.88639	7.79374	4.83308	2.26218
44.167	12.6139	9.88429	7.78916	4.8301	2.25944
44.333	12.6118	9.88188	7.78478	4.82724	2.25668
44.5	12.6097	9.87959	7.78031	4.82436	2.25396
44.667	12.6076	9.87736	7.77587	4.8214	2.25127
44.833	12.6054	9.87512	7.77146	4.81843	2.24863
45	12.6032	9.87285	7.76705	4.81539	2.24614
45.167	12.601	9.8706	7.7627	4.81243	2.24356
45.333	12.5989	9.8683	7.75841	4.80951	2.24096
45.5	12.5968	9.86601	7.75417	4.80654	2.23845
45.667	12.5948	9.86359	7.75007	4.80352	2.23624
45.833	12.5929	9.86126	7.74597	4.8006	2.2341
46	12.591	9.85893	7.74186	4.7977	2.23196
46.167	12.5891	9.85652	7.73772	4.7948	2.22983
46.333	12.5874	9.85375	7.73359	4.79197	2.228
46.5	12.5856	9.85098	7.72935	4.78912	2.22604
46.667	12.5838	9.84819	7.72509	4.78617	2.22408
46.833	12.582	9.84541	7.72081	4.78323	2.22209
47	12.5802	9.84234	7.71636	4.78043	2.21999
47.167	12.5784	9.83938	7.712	4.77759	2.21799
47.333	12.5766	9.83638	7.70766	4.77469	2.21602
47.5	12.5749	9.83333	7.7033	4.77172	2.21406
47.667	12.5731	9.83016	7.69921	4.76887	2.21228
47.833	12.5713	9.82701	7.69519	4.766	2.21063
48	12.5694	9.82381	7.69124	4.76317	2.209
48.167	12.5674	9.82059	7.68732	4.76034	2.20736
48.333	12.5654	9.81703	7.68368	4.7576	2.20607
48.5	12.5633	9.81347	7.67988	4.75488	2.20457
48.667	12.5613	9.80983	7.67605	4.7521	2.20295
48.833	12.5592	9.80625	7.67219	4.74929	2.20128
49	12.5571	9.80194	7.66832	4.74665	2.19951
49.167	12.5552	9.79785	7.66456	4.74404	2.19776
49.333	12.5533	9.79371	7.66085	4.74149	2.19606
49.5	12.5513	9.78953	7.65716	4.73893	2.19436
49.667	12.5496	9.78514	7.65351	4.73651	2.1923
49.833	12.5476	9.78078	7.64989	4.73399	2.19026
50	12.5456	9.7763	7.64635	4.73141	2.18822
50.167	12.5436	9.77175	7.64288	4.72881	2.18617
50.333	12.5412	9.76693	7.63934	4.72628	2.18392
50.5	12.539	9.7621	7.63573	4.72371	2.1818
50.667	12.5369	9.75709	7.63205	4.72108	2.17968
50.833	12.5344	9.75195	7.62835	4.71845	2.17752
51	12.5299	9.74639	7.62452	4.71598	2.17535
51.167	12.526	9.74089	7.62081	4.71353	2.17315
51.333	12.5242	9.73524	7.61715	4.71106	2.171
51.5	12.5225	9.72945	7.6135	4.70861	2.16894
51.667	12.5204	9.72331	7.61	4.70623	2.16701
51.833	12.5174	9.71696	7.60652	4.70375	2.16507
52	12.5138	9.71074	7.60305	4.70123	2.16318
52.167	12.5099	9.70446	7.5996	4.69868	2.16137
52.333	12.5083	9.69764	7.59639	4.69582	2.15991
52.5	12.5074	9.69102	7.59294	4.6931	2.15828
52.667	12.5065	9.68441	7.58936	4.69043	2.15655
52.833	12.5053	9.67774	7.58571	4.68773	2.1548
53	12.5043	9.67082	7.58175	4.68485	2.15306
53.167	12.5033	9.66395	7.57778	4.68219	2.15123
53.333	12.5023	9.65708	7.57383	4.67964	2.14931
53.5	12.5011	9.65022	7.56988	4.67712	2.14733
53.667	12.4997	9.6433	7.56571	4.67479	2.14517
53.833	12.4984	9.63641	7.56176	4.67233	2.14309
54	12.497	9.62948	7.55799	4.66982	2.14114
54.167	12.4957	9.62252	7.55427	4.66733	2.13927
54.333	12.4939	9.6157	7.55082	4.66479	2.13749
54.5	12.4923	9.60902	7.54729	4.6621	2.13577
54.667	12.4907	9.6023	7.54378	4.65931	2.13413
54.833	12.4889	9.59515	7.54028	4.6565	2.13248
55	12.4871	9.58938	7.53682	4.65347	2.13099
55.167	12.4854	9.58395	7.5333	4.65059	2.12928
55.333	12.4837	9.57921	7.52969	4.64772	2.12749
55.5	12.482	9.57497	7.52605	4.64482	2.12569
55.667	12.4802	9.57153	7.52241	4.64208	2.12366
55.833	12.4784	9.56817	7.51885	4.63931	2.12173
56	12.4765	9.56482	7.51525	4.63659	2.11985
56.167	12.4746	9.56163	7.51165	4.6339	2.11805
56.333	12.4724	9.5588	7.50806	4.63132	2.11623
56.5	12.4702	9.55604	7.50443	4.62868	2.11444
56.667	12.468	9.55397	7.50081	4.62604	2.11261
56.833	12.4657	9.55247	7.49714	4.62336	2.11079
57	12.4633	9.55173	7.49312	4.62068	2.10886
57.167	12.4609	9.55067	7.4896	4.61797	2.10687
57.333	12.4585	9.54979	7.48599	4.61528	2.10494
57.5	12.4561	9.54908	7.48235	4.61264	2.10306
57.667	12.4536	9.54896	7.47871	4.61005	2.10105
57.833	12.4512	9.54854	7.47515	4.60755	2.09919
58	12.4487	9.54858	7.47155	4.60504	2.09732
58.167	12.4461	9.54946	7.46795	4.60253	2.09545
58.333	12.4434	9.55105	7.46436	4.60018	2.09373
58.5	12.4407	9.55267	7.46073	4.59769	2.09197
58.667	12.4379	9.55467	7.45711	4.59516	2.09024
58.833	12.4351	9.55695	7.45344	4.5926	2.08853
59	12.432	9.5603	7.44942	4.58994	2.08675
59.167	12.429	9.56358	7.44543	4.58741	2.08494
59.333	12.4259	9.56701	7.44145	4.58495	2.08307
59.5	12.4228	9.5703	7.43747	4.58251	2.08115
59.667	12.4196	9.574	7.43323	4.58007	2.07917
59.833	12.4164	9.57766	7.4292	4.57753	2.07714
60	12.4131	9.58144	7.42519	4.57497	2.07505
60.167	12.4097	9.58523	7.42113	4.57239	2.07292
60.333	12.4062	9.58919	7.41733	4.56963	2.07071
60.5	12.4026	9.59309	7.41351	4.56692	2.06851
60.667	12.399	9.597	7.40957	4.56431	2.06632
60.833	12.3954	9.60087	7.40554	4.56175	2.06412
61	12.3913	9.60469	7.40148	4.55903	2.06182
61.167	12.3873	9.60857	7.39734	4.55633	2.05953
61.333	12.3832	9.6124	7.39317	4.55361	2.05728
61.5	12.3789	9.61619	7.38895	4.55088	2.05508
61.667	12.3742	9.61966	7.38436	4.54806	2.05288
61.833	12.3694	9.62315	7.37985	4.54533	2.05072
62	12.3645	9.62655	7.37532	4.54268	2.04862
62.167	12.3595	9.63001	7.3708	4.54001	2.04654
62.333	12.3538	9.63273	7.36605	4.53726	2.04449
62.5	12.3483	9.63566	7.36136	4.5345	2.0424
62.667	12.3427	9.63847	7.35661	4.53168	2.04033
62.833	12.3368	9.64114	7.35179	4.52881	2.03831
63	12.3303	9.6434	7.34665	4.52581	2.03637
63.167	12.3233	9.64565	7.34148	4.52286	2.03439
63.333	12.3157	9.64775	7.33622	4.51987	2.03242
63.5	12.3074	9.64969	7.33091	4.51682	2.03047
63.667	12.2984	9.65105	7.32507	4.51349	2.02879
63.833	12.2897	9.65255	7.31926	4.51009	2.02698
64	12.2801	9.65399	7.31334	4.50656	2.02514
64.167	12.2693	9.65537	7.30732	4.5029	2.02326
64.333	12.2574	9.65628	7.30078	4.49879	2.02145
64.5	12.2452	9.65723	7.29438	4.49479	2.01959
64.667	12.2318	9.65817	7.28763	4.4907	2.0177
64.833	12.2177	9.65907	7.2807	4.48657	2.01585
65	12.2016	9.65951	7.27309	4.48217	2.0139
65.167	12.1847	9.66	7.26501	4.47776	2.01194
65.333	12.1668	9.66047	7.25643	4.4733	2.00993
65.5	12.148	9.66094	7.24768	4.46881	2.0079
65.667	12.1271	9.66116	7.2366	4.464	2.00587
65.833	12.1049	9.66135	7.22475	4.45916	2.00397
66	12.0811	9.66148	7.21235	4.45416	2.00214
66.167	12.0561	9.66154	7.1995	4.44901	2.00028
66.333	12.0283	9.66138	7.18552	4.4437	1.99836
66.5	11.999	9.6612	7.17132	4.43826	1.99631
66.667	11.9675	9.661	7.15574	4.43212	1.99421
66.833	11.9346	9.6608	7.13909	4.42538	1.99209
67	11.8983	9.66032	7.12008	4.41801	1.98982
67.167	11.8605	9.65984	7.1	4.41052	1.98776
67.333	11.8207	9.6592	7.07832	4.40297	1.9857
67.5	11.7793	9.65849	7.05528	4.39524	1.98364
67.667	11.7345	9.6576	7.02921	4.38718	1.98176
67.833	11.6886	9.65683	7.00141	4.37905	1.97973
68	11.6412	9.65603	6.97141	4.36797	1.97771
68.167	11.5936	9.65522	6.93994	4.35612	1.97571
68.333	11.5457	9.65428	6.90508	4.34372	1.97349
68.5	11.4985	9.6534	6.86862	4.33087	1.97131
68.667	11.4529	9.65245	6.83015	4.31689	1.96932
68.833	11.4083	9.65138	6.79048	4.30269	1.96743
69	11.3634	9.65023	6.74744	4.28711	1.96552
69.167	11.3156	9.64909	6.70278	4.27046	1.96354
69.333	11.2679	9.64793	6.65599	4.25145	1.96156
69.5	11.2219	9.64676	6.60785	4.23137	1.95954
69.667	11.1849	9.64533	6.55696	4.20969	1.95768
69.833	11.1541	9.64391	6.50661	4.18665	1.95578
70	11.1313	9.64251	6.45664	4.16058	1.95357
70.167	11.114	9.64114	6.40683	4.13278	1.95088
70.333	11.1084	9.63952	6.35683	4.10278	1.94814
70.5	11.1092	9.63815	6.30701	4.07131	1.94532
70.667	11.117	9.63686	6.25755	4.03645	1.94228
70.833	11.13	9.63551	6.20834	3.99999	1.93812
71	11.1544	9.63409	6.16542	3.96152	1.93328
71.167	11.1814	9.63265	6.12804	3.92185	1.92828
71.333	11.2134	9.63126	6.09734	3.87881	1.92313
71.5	11.2475	9.62988	6.07191	3.83415	1.91782
71.667	11.2866	9.62838	6.05904	3.78736	1.91238
71.833	11.3269	9.62695	6.0523	3.73922	1.90624
72	11.3692	9.62546	6.0532	3.68833	1.8995
72.167	11.4126	9.62391	6.05932	3.63798	1.89213
72.333	11.4559	9.62249	6.07576	3.58801	1.88464
72.5	11.4988	9.62098	6.09675	3.5382	1.87709
72.667	11.5417	9.61941	6.12227	3.48359	1.86936
72.833	11.5845	9.61784	6.1507	3.44067	1.8613
73	11.625	9.6161	6.18585	3.40329	1.85317
73.167	11.6641	9.61444	6.22204	3.37259	1.84436
73.333	11.7012	9.61282	6.25936	3.34716	1.83503
73.5	11.7369	9.61117	6.29676	3.33429	1.82441
73.667	11.7696	9.60945	6.33401	3.32755	1.79567
73.833	11.8013	9.60774	6.37133	3.32845	1.7896
74	11.8311	9.60596	6.40806	3.33457	1.7618
74.167	11.8595	9.6041	6.44465	3.35101	1.7418
74.333	11.8848	9.6022	6.47829	3.372	1.71033
74.5	11.9088	9.60033	6.51068	3.39752	1.67547
74.667	11.9311	9.59856	6.54164	3.42595	1.63901
74.833	11.952	9.59683	6.57248	3.4611	1.60054
75	11.97	9.59509	6.60024	3.49729	1.56087
75.167	11.987	9.59331	6.62635	3.553	1.51783
75.333	12.0025	9.5915	6.65087	3.58959	1.47317
75.5	12.017	9.58967	6.67512	3.62323	1.44218
75.667	12.0294	9.58788	6.69668	3.65562	1.4066
75.833	12.0409	9.58613	6.71661	3.68658	1.38995
76	12.0511	9.58443	6.73454	3.71742	1.36094
76.167	12.0601	9.58273	6.75122	3.74518	1.35086
76.333	12.0682	9.58097	6.76508	3.77129	1.32918
76.5	12.0753	9.57915	6.77891	3.79581	1.31614
76.667	12.082	9.5773	6.79217	3.82006	1.334
76.833	12.0883	9.57546	6.80518	3.84162	1.34068
77	12.0938	9.57345	6.81557	3.86155	1.36454
77.167	12.0983	9.57144	6.82592	3.87948	1.38837
77.333	12.1017	9.56941	6.83555	3.89616	1.40163
77.5	12.1046	9.56741	6.84469	3.91002	1.41464
77.667	12.1069	9.56516	6.85288	3.92385	1.42503
77.833	12.1091	9.5629	6.8602	3.93711	1.45798
78	12.111	9.56067	6.86622	3.95012	1.47158
78.167	12.1127	9.55845	6.8711	3.96051	1.48447
78.333	12.1134	9.55623	6.87482	3.97086	1.49694
78.5	12.1142	9.55421	6.87824	3.98049	1.50893
78.667	12.1146	9.55225	6.88106	3.98963	1.52002
78.833	12.1148	9.5503	6.88355	3.99782	1.53017
79	12.1145	9.54866	6.88609	3.97663	1.53987
79.167	12.1143	9.5468	6.88847	3.98247	1.54881
79.333	12.1139	9.54493	6.89015	3.98799	1.55767
79.5	12.1134	9.54309	6.89118	3.99314	1.56602
79.667	12.1124	9.54116	6.89161	3.99782	1.5731
79.833	12.1115	9.53926	6.89193	4.00267	1.5797
80	12.1105	9.53744	6.89197	4.00703	1.58574
80.167	12.1093	9.53566	6.8918	4.01101	1.59169
80.333	12.1077	9.53385	6.8905	4.01463	1.59692
80.5	12.106	9.532	6.88962	4.01837	1.60205
80.667	12.1043	9.5301	6.88829	4.02194	1.60606
80.833	12.1026	9.52812	6.88666	4.02534	1.61043
81	12.1004	9.52624	6.88428	4.02825	1.61466
81.167	12.0983	9.52438	6.88181	4.0312	1.61834
81.333	12.0963	9.52245	6.87899	4.03401	1.62177
81.5	12.0943	9.52045	6.87613	4.03673	1.62509
81.667	12.092	9.51848	6.87262	4.03888	1.6281
81.833	12.0897	9.51644	6.86927	4.04118	1.63035
82	12.0872	9.51433	6.86585	4.0434	1.63215
82.167	12.0846	9.51217	6.86236	4.04562	1.63415
82.333	12.0819	9.50976	6.8583	4.04748	1.63605
82.5	12.0794	9.50749	6.85433	4.04938	1.63783
82.667	12.0768	9.50528	6.85022	4.0512	1.63909
82.833	12.0742	9.50309	6.84603	4.05291	1.64042
83	12.0715	9.50077	6.84136	4.0543	1.64165
83.167	12.0688	9.49849	6.83682	4.05585	1.64466
83.333	12.0659	9.49621	6.83222	4.05742	1.64834
83.5	12.063	9.49387	6.82752	4.05894	1.65177
83.667	12.0598	9.49153	6.82237	4.06044	1.65509
83.833	12.0566	9.48915	6.81725	4.06195	1.6581
84	12.0534	9.48679	6.81206	4.06342	1.66035
84.167	12.0501	9.48439	6.80693	4.0649	1.66215
84.333	12.0467	9.48192	6.80069	4.06641	1.66415
84.5	12.0434	9.47956	6.79482	4.0678	1.66605
84.667	12.0401	9.47721	6.78899	4.06903	1.66783
84.833	12.0368	9.47485	6.78311	4.0702	1.66909
85	12.0334	9.47238	6.77689	4.07123	1.67042
85.167	12.03	9.46984	6.77076	4.07228	1.67165
85.333	12.0267	9.46733	6.76461	4.07319	1.67277
85.5	12.0233	9.46483	6.75844	4.07405	1.67318
85.667	12.0196	9.46208	6.75216	4.07467	1.67366
85.833	12.016	9.45941	6.74592	4.07549	1.67402
86	12.0124	9.45675	6.73968	4.07642	1.67425
86.167	12.0072	9.45404	6.73343	4.07734	1.67386
86.333	12.002	9.45126	6.72704	4.07822	1.67361
86.5	11.9968	9.44851	6.7206	4.07914	1.67326
86.667	11.9916	9.44581	6.71411	4.08003	1.67281
86.833	11.9864	9.44315	6.70758	4.0809	1.67195
87	11.9812	9.44069	6.70074	4.08158	1.67121
87.167	11.976	9.43823	6.68959	4.08221	1.6704
87.333	11.9708	9.43574	6.68819	4.08283	1.66952
87.5	11.9656	9.43326	6.68675	4.08346	1.66837
87.667	11.9604	9.43091	6.68493	4.08378	1.66735
87.833	11.9552	9.42839	6.68315	4.08423	1.66632
88	11.95	9.42582	6.68128	4.08464	1.66525
88.167	11.9448	9.42324	6.67934	4.08501	1.66403
88.333	11.9396	9.42041	6.67712	4.0854	1.66271
88.5	11.9344	9.41773	6.67498	4.08581	1.63496
88.667	11.9292	9.41505	6.67283	4.08618	1.6326
88.833	11.924	9.41235	6.67066	4.08651	1.63019
89	11.9188	9.40966	6.66842	4.08671	1.62912
89.167	11.9175	9.40693	6.66625	4.08698	1.6279
89.333	11.9162	9.40413	6.66406	4.08722	1.62658
89.5	11.9151	9.40129	6.66184	4.08739	1.59883
89.667	11.914	9.39858	6.65948	4.08734	1.59647
89.833	11.9129	9.39606	6.65707	4.08732	1.59406
90	11.9119	9.39354	6.65457	4.08726	1.59156
90.167	11.9109	9.39101	6.65204	4.08716	1.58903
90.333	11.9101	9.38869	6.64924	4.08675	1.58623
90.5	11.9093	9.38635	6.64662	4.0864	1.58361
90.667	11.9085	9.38407	6.64396	4.08599	1.58095
90.833	11.9076	9.38181	6.64126	4.08554	1.57825
91	11.907	9.37973	6.63854	4.08492	1.57553
91.167	11.9063	9.37775	6.63585	4.08431	1.57284
91.333	11.9056	9.37579	6.6331	4.08361	1.57009
91.5	11.9048	9.37383	6.63029	4.08286	1.56728
91.667	11.9044	9.37211	6.62739	4.08194	1.56438
91.833	11.9038	9.37019	6.6245	4.08106	1.56149
92	11.9032	9.36827	6.62161	4.08022	1.5586
92.167	11.9026	9.3664	6.61872	4.07935	1.55571
92.333	11.9021	9.36434	6.61569	4.07825	1.55268
92.5	11.9015	9.36235	6.61263	4.07719	1.54962
92.667	11.9009	9.36037	6.60954	4.07607	1.54653
92.833	11.9003	9.35848	6.60645	4.07497	1.54344
93	11.8997	9.3568	6.60325	4.0737	1.54024
93.167	11.899	9.35502	6.60015	4.07243	1.53714
93.333	11.8984	9.35315	6.59713	4.0711	1.53412
93.5	11.8979	9.35126	6.59413	4.06966	1.53112
93.667	11.8977	9.34946	6.59117	4.06807	1.52816
93.833	11.8974	9.34748	6.58826	4.0665	1.52525
94	11.8973	9.34544	6.58538	4.06485	1.52237
94.167	11.8971	9.34339	6.58246	4.06308	1.51945
94.333	11.8972	9.341	6.57968	4.06107	1.51667
94.5	11.8971	9.33875	6.57682	4.05923	1.51381
94.667	11.8969	9.33662	6.57393	4.05746	1.51092
94.833	11.8967	9.33456	6.57105	4.05572	1.50804
95	11.8964	9.33243	6.56821	4.0539	1.5052
95.167	11.8962	9.3303	6.56538	4.05219	1.50237
95.333	11.896	9.32809	6.56257	4.05053	1.49956
95.5	11.8958	9.32587	6.55977	4.0489	1.49676
95.667	11.8955	9.32384	6.55712	4.0473	1.49411
95.833	11.895	9.32179	6.55443	4.04561	1.49142
96	11.8945	9.31976	6.55176	4.04376	1.48875
96.167	11.894	9.31779	6.54911	4.0418	1.4861
96.333	11.8932	9.31598	6.54667	4.03959	1.48366
96.5	11.8925	9.31407	6.54406	4.03753	1.48105
96.667	11.8918	9.31218	6.54135	4.03554	1.47834
96.833	11.8912	9.31033	6.53862	4.03357	1.47561
97	11.8904	9.30861	6.5359	4.03166	1.47289
97.167	11.8896	9.30685	6.53321	4.02986	1.4702
97.333	11.8888	9.30508	6.53055	4.02815	1.46754
97.5	11.8881	9.30334	6.52793	4.02649	1.46492
97.667	11.8871	9.30175	6.52526	4.02508	1.46225
97.833	11.8863	9.30015	6.52259	4.02346	1.45958
98	11.8856	9.29862	6.51994	4.02175	1.45693
98.167	11.8849	9.29715	6.51732	4.02003	1.45431
98.333	11.8845	9.29582	6.51463	4.01798	1.45162
98.5	11.8841	9.29452	6.5119	4.01596	1.44889
98.667	11.8838	9.29328	6.50915	4.01395	1.44614
98.833	11.8836	9.29202	6.50635	4.01197	1.44334
99	11.8839	9.29099	6.50341	4.00984	1.4404
99.167	11.8839	9.2899	6.5004	4.00785	1.43739
99.333	11.884	9.28876	6.49727	4.00591	1.43426
99.5	11.8841	9.28759	6.4941	4.00401	1.43109
99.667	11.8844	9.28652	6.4907	4.00223	1.42769
99.833	11.8848	9.28542	6.48739	4.00034	1.42438
100	11.8854	9.28426	6.4841	3.99843	1.42109
100.167	11.8859	9.28307	6.48081	3.99653	1.4178
100.333	11.8866	9.28205	6.47755	3.99447	1.41454
100.5	11.8871	9.28107	6.4744	3.99243	1.41139
100.667	11.8876	9.28015	6.47129	3.99034	1.40828
100.833	11.8881	9.2793	6.46821	3.98824	1.4052
101	11.8885	9.27863	6.46528	3.98609	1.40227
101.167	11.889	9.27785	6.46229	3.98396	1.39928
101.333	11.8894	9.27707	6.4593	3.98184	1.39629
101.5	11.8898	9.27633	6.45628	3.97973	1.39327
101.667	11.8903	9.27552	6.45321	3.97758	1.3902
101.833	11.8907	9.2747	6.45013	3.97542	1.38712
102	11.8907	9.27396	6.44712	3.97324	1.38411
102.167	11.8902	9.27328	6.44417	3.97102	1.38116
102.333	11.8802	9.27282	6.44133	3.9686	1.37832
102.5	11.8764	9.27238	6.43856	3.96619	1.37555
102.667	11.8773	9.27193	6.43588	3.96371	1.37287
102.833	11.8795	9.2715	6.43326	3.96119	1.37025
103	11.8819	9.27141	6.43087	3.9584	1.36786
103.167	11.8839	9.27114	6.42837	3.95569	1.36536
103.333	11.8858	9.27081	6.4259	3.95297	1.36289
103.5	11.8877	9.27048	6.42345	3.95022	1.36044
103.667	11.8893	9.27006	6.42105	3.94713	1.35804
103.833	11.8908	9.26969	6.4187	3.94414	1.35569
104	11.8923	9.26937	6.41641	3.94121	1.3534
104.167	11.8936	9.26906	6.41415	3.93825	1.35114
104.333	11.8943	9.26884	6.41214	3.9353	1.34913
104.5	11.8952	9.26867	6.41006	3.93251	1.34705
104.667	11.8961	9.26853	6.40791	3.92976	1.3449
104.833	11.8966	9.26842	6.40568	3.92706	1.34267
105	11.8961	9.26837	6.40334	3.92474	1.34033
105.167	11.8955	9.26824	6.40095	3.92232	1.33794
105.333	11.8949	9.26813	6.39859	3.91987	1.33558
105.5	11.8942	9.26806	6.39628	3.91741	1.33327
105.667	11.8929	9.26798	6.39386	3.91504	1.33085
105.833	11.8917	9.26798	6.39148	3.91267	1.32847
106	11.8904	9.26807	6.3895	3.91035	1.32649
106.167	11.8891	9.2682	6.38834	3.90805	1.32533
106.333	11.8873	9.26843	6.38769	3.9057	1.32468
106.5	11.8856	9.26859	6.38665	3.90327	1.32364
106.667	11.8836	9.26879	6.38563	3.90086	1.32262
106.833	11.8815	9.26899	6.3847	3.89849	1.32169
107	11.8789	9.26919	6.38379	3.89615	1.32078
107.167	11.8764	9.2695	6.38279	3.89387	1.31978
107.333	11.8739	9.2699	6.38176	3.89159	1.31875
107.5	11.8713	9.27031	6.38071	3.88931	1.3177
107.667	11.8684	9.27083	6.37955	3.8872	1.31654
107.833	11.8657	9.27128	6.37845	3.885	1.31544
108	11.8632	9.2718	6.37731	3.88278	1.3143
108.167	11.8606	9.27232	6.37617	3.88058	1.31316
108.333	11.8584	9.27269	6.37498	3.87849	1.31197
108.5	11.8561	9.27303	6.37375	3.87651	1.31074
108.667	11.8538	9.27335	6.37248	3.87464	1.30947
108.833	11.8515	9.27365	6.3712	3.87286	1.30819
109	11.8492	9.2737	6.36985	3.87151	1.30684
109.167	11.8469	9.27375	6.36858	3.87003	1.30557
109.333	11.8446	9.27377	6.36724	3.86855	1.30423
109.5	11.8423	9.27374	6.3658	3.86707	1.30279
109.667	11.84	9.27354	6.36424	3.86575	1.30123
109.833	11.8377	9.27343	6.36266	3.86425	1.29965
110	11.8355	9.27331	6.36098	3.86275	1.29797
110.167	11.8333	9.27317	6.35923	3.8613	1.29622
110.333	11.8314	9.27287	6.35702	3.85964	1.29401
110.5	11.8294	9.27257	6.35492	3.858	1.29191
110.667	11.8275	9.27228	6.35281	3.85632	1.2898
110.833	11.8256	9.272	6.35068	3.85463	1.28767
111	11.8238	9.27144	6.34819	3.85288	1.28518
111.167	11.8219	9.27094	6.34571	3.85116	1.2827
111.333	11.82	9.27036	6.34308	3.84946	1.28007
111.5	11.818	9.26975	6.34033	3.84781	1.27732
111.667	11.8142	9.26906	6.33716	3.84607	1.27415
111.833	11.8104	9.26842	6.33405	3.84423	1.27104
112	11.8066	9.26773	6.33087	3.84232	1.26786
112.167	11.8028	9.26701	6.32763	3.84038	1.26462
112.333	11.799	9.26612	6.32395	3.83814	1.26094
112.5	11.7952	9.26522	6.32046	3.83591	1.25745
112.667	11.7914	9.26437	6.31703	3.83372	1.25402
112.833	11.7876	9.26358	6.31361	3.83157	1.2506
113	11.7838	9.26261	6.31012	3.82925	1.24711
113.167	11.7986	9.26169	6.30658	3.82699	1.24357
113.333	11.7963	9.2608	6.30298	3.82469	1.23997
113.5	11.7935	9.25996	6.29933	3.82237	1.23632
113.667	11.7774	9.25916	6.29555	3.82012	1.23254
113.833	11.7661	9.25825	6.29173	3.81777	1.22872
114	11.7607	9.25729	6.28781	3.81534	1.2248
114.167	11.7566	9.25629	6.28382	3.81288	1.22081
114.333	11.7534	9.25512	6.27952	3.81011	1.21651
114.5	11.7497	9.25394	6.27529	3.80723	1.21228
114.667	11.746	9.25268	6.27101	3.80422	1.208
114.833	11.7423	9.25138	6.26666	3.80111	1.20365
115	11.7369	9.24994	6.26199	3.79749	1.19898
115.167	11.7341	9.24855	6.25735	3.79416	1.19434
115.333	11.7312	9.24715	6.25268	3.79093	1.18967
115.5	11.7283	9.24577	6.24802	3.78773	1.18501
115.667	11.725	9.24429	6.24323	3.78437	1.18022
115.833	11.7219	9.24277	6.23862	3.78112	1.17561
116	11.7187	9.24122	6.23409	3.7779	1.17108
116.167	11.7155	9.23965	6.22958	3.77464	1.16657
116.333	11.7122	9.23795	6.22531	3.77134	1.1623
116.5	11.7091	9.23633	6.22083	3.76798	1.15782
116.667	11.7059	9.23476	6.21628	3.76464	1.15327
116.833	11.7026	9.23319	6.21171	3.76133	1.1487
117	11.6993	9.23172	6.207	3.75795	1.14399
117.167	11.696	9.23015	6.20237	3.75466	1.13936
117.333	11.6928	9.22839	6.19777	3.75136	1.13476
117.5	11.6894	9.22654	6.19319	3.74802	1.13018
117.667	11.6858	9.22475	6.18868	3.74465	1.12567
117.833	11.6823	9.22314	6.18423	3.74117	1.12122
118	11.6788	9.22041	6.17981	3.73759	1.1168
118.167	11.6753	9.21732	6.17545	3.73387	1.11244
118.333	11.6716	9.21373	6.17131	3.72977	1.1083
118.5	11.6679	9.19835	6.16706	3.72581	1.10405
118.667	11.6642	9.17986	6.16278	3.72195	1.09977
118.833	11.6605	9.17136	6.15846	3.71812	1.09545
119	11.6567	9.16422	6.15415	3.71435	1.09114
119.167	11.6528	9.16011	6.14984	3.71069	1.08683
119.333	11.6489	9.15607	6.14548	3.70705	1.08247
119.5	11.6449	9.15187	6.1411	3.70343	1.07809
119.667	11.6409	9.14663	6.13673	3.70011	1.07372
119.833	11.637	9.14018	6.13235	3.69658	1.06934
120	11.6332	9.13845	6.12794	3.693	1.06493
120.167	11.6293	9.13438	6.12355	3.68943	1.06054
120.333	11.6256	9.13063	6.11934	3.68576	1.05633
120.5	11.6219	9.12691	6.11521	3.6822	1.0522
120.667	11.6182	9.12099	6.11113	3.67863	1.04812
120.833	11.6144	9.11854	6.10708	3.675	1.04407
121	11.6106	9.11769	6.10337	3.6713	1.04036
121.167	11.6069	9.11661	6.09953	3.6675	1.03652
121.333	11.6032	9.11501	6.09563	3.66367	1.03262
121.5	11.5995	9.11315	6.09165	3.65975	1.02864
121.667	11.5958	9.11092	6.08756	3.65577	1.02455
121.833	11.5921	9.10868	6.08341	3.65168	1.0204
122	11.5884	9.10641	6.0792	3.64744	1.01619
122.167	11.5846	9.10411	6.07493	3.64309	1.01192
122.333	11.5808	9.10161	6.07058	3.63868	1.00757
122.5	11.5769	9.09895	6.06613	3.6342	1.00312
122.667	11.573	9.09655	6.06164	3.62963	0.99863
122.833	11.5691	9.09402	6.05718	3.62501	0.99417
123	11.5651	9.09035	6.05279	3.62044	0.98978
123.167	11.5611	9.0868	6.04854	3.6159	0.98553
123.333	11.5572	9.08331	6.0444	3.61124	0.98139
123.5	11.5533	9.07969	6.04035	3.60667	0.97734
123.667	11.5494	9.07582	6.03648	3.60279	0.97347
123.833	11.5455	9.07187	6.03278	3.60035	0.96977
124	11.5417	9.06793	6.02932	3.59884	0.96631
124.167	11.5378	9.06393	6.02612	3.59731	0.96311
124.333	11.534	9.06	6.02312	3.59541	0.96011
124.5	11.5304	9.05602	6.02033	3.59209	0.95732
124.667	11.5267	9.0516	6.01803	3.58837	0.95502
124.833	11.5225	9.04773	6.01605	3.58425	0.95304
125	11.5178	9.04469	6.01473	3.58004	0.95172

## Sheet: Sheet2
	To/℃		Tp/℃		Tc/℃		ΔH/(J/g)
CS 1	65.41		70.33		74.84		-11.99
CS 2	64.93	65.24	69.79	70.0233	75.01	74.8767	-12.12	-12.0567
CS 3	65.38	0.268887	69.95	0.277369	74.78	0.119304	-12.06	0.0650641
Unshelled swollen CS 1	50.09		56.92		63.94		-2.13
Unshelled swollen CS 2	50.34	0.134288	56.57	0.176163	63.52	0.213854	-2.47	0.172434
Unshelled swollen CS 3	50.13	50.1867	56.78	56.7567	63.66	63.7067	-2.35	-2.31667
CS-zein0h 1	67.42		71.46		75.85		-9.31
CS-zein0h 2	67.67	67.6133	71.63	71.5167	75.73	75.7267	-9.52	-9.38667
CS-zein0h 3	67.75	0.172143	71.46	0.0981495	75.6	0.125033	-9.33	0.115902
CS-zein1h 1	69.97		73.62		77.06		-7.11
CS-zein1h 2	69.81	69.9067	73.33	73.42	77.57	77.35	-6.93	-7.00333
CS-zein1h 3	69.94	0.085049	73.31	0.173494	77.42	0.262107	-6.97	0.0945163
CS-zein2h 1	73.47		76.7		80.13		-3.91
CS-zein2h 2	73.57	73.5667	76.68	76.6433	80.41	80.2433	-3.78	-3.93667
CS-zein2h 3	73.66	0.0950438	76.55	0.0814453	80.19	0.147422	-4.12	0.171561
