# Supplementary material for: Preparation of Natural Food-Grade Core-Shell Starch/Zein Microparticles by Antisolvent Exchange and Transglutaminase Crosslinking for Reduced Digestion of Starch
Source: Front Nutr. 2022 Apr 15;9:879757. doi: 10.3389/fnut.2022.879757 (PMC9053832; doi:10.3389/fnut.2022.879757)
Supplement: Supplementary Table 6 — Data sheet of the pasting parameters of native corn starch and core-shell starch/zein microparticles crosslinked by TGase for different times (0, 1, and 2 h). [file Data_Sheet_6.xlsx]

## Sheet: Sheet1
	Native corn starch	CS-zein 0h microparticles	CS-zein 1h microparticles	CS-zein 2h microparticles	Temperature
8	14	22	21	30	49.9
12	14	22	21	30	49.9
16	14	22	21	30	49.95
20	14	22	21	30	49.95
24	14	22	21	31	50.05
28	14	22	20	31	50.05
32	14	22	20	31	50.05
36	14	22	20	31	50.1
40	13	22	19	31	50.1
44	13	22	19	30	50.15
48	13	22	19	30	50.15
52	13	23	20	30	50.15
56	13	23	19	30	50.15
60	13	23	20	30	50.15
64	13	23	20	30	50.25
68	13	23	20	31	50.75
72	12	23	19	31	51.5
76	12	23	21	31	52.3
80	12	23	21	31	53.1
84	12	23	21	31	54
88	12	23	22	30	54.9
92	12	23	22	30	55.7
96	12	22	22	30	56.6
100	12	22	21	30	57.65
104	12	22	21	30	58.35
108	11	22	21	30	59.3
112	12	23	21	31	60.05
116	11	23	21	31	60.95
120	12	23	21	31	61.9
124	11	23	22	31	62.6
128	11	23	22	31	63.55
132	11	23	22	30	64.45
136	11	23	22	30	65.15
140	11	23	22	30	66.05
144	11	23	22	30	66.75
148	11	23	22	30	67.75
152	11	23	22	30	68.5
156	11	23	22	31	69.3
160	10	23	22	31	70.1
164	11	23	22	31	71
168	10	23	22	31	71.75
172	10	23	22	31	72.55
176	11	22	22	30	73.35
180	11	22	22	30	74.15
184	12	22	22	30	75.05
188	13	22	22	30	75.75
192	15	23	22	30	76.6
196	19	25	23	30	77.5
200	27	28	23	31	78.2
204	37	29	25	31	79.1
208	48	34	25	31	79.75
212	63	43	25	31	80.7
216	80	52	29	31	81.55
220	100	61	34	33	82.25
224	125	75	43	33	83.15
228	155	88	52	35	83.95
232	191	98	61	35	84.7
236	236	126	75	35	85.55
240	288	154	88	36	86.3
244	351	185	98	36	87.15
248	430	218	112	37	88
252	525	249	141	40	88.7
256	627	293	170	48	89.6
260	731	338	198	57	90.45
264	841	382	229	67	91.15
268	957	440	258	78	92.05
272	1081	488	295	91	92.75
276	1218	537	330	105	93.6
280	1371	600	362	116	94.5
284	1540	675	396	134	94.5
288	1715	720	429	155	94.75
292	1888	781	460	168	94.55
296	2058	833	499	188	94.6
300	2210	900	538	215	94.75
304	2335	971	569	241	94.8
308	2446	1045	621	265	94.9
312	2553	1136	677	293	94.9
316	2659	1250	738	322	94.95
320	2758	1349	798	354	95
324	2848	1453	864	385	94.95
328	2935	1569	921	417	95
332	3001	1675	988	453	95
336	3038	1765	1044	484	95.05
340	3055	1830	1103	521	95.05
344	3055	1937	1178	555	95
348	3042	1981	1223	588	95.05
352	3023	2017	1280	627	95
356	2983	2040	1330	663	95.05
360	2947	2051	1376	698	95
364	2917	2057	1428	732	95
368	2884	2052	1479	776	95
372	2852	2041	1508	822	95
376	2816	2027	1530	856	95.05
380	2783	2012	1542	893	95
384	2748	1991	1559	931	95
388	2712	1977	1566	959	95
392	2678	1959	1570	982	95
396	2645	1944	1573	999	95
400	2613	1932	1574	1014	95
404	2579	1920	1569	1021	95
408	2550	1909	1561	1029	95
412	2517	1893	1554	1029	95
416	2490	1878	1543	1033	95
420	2465	1865	1537	1034	95
424	2434	1852	1525	1033	95
428	2410	1840	1516	1028	95
432	2388	1825	1506	1029	95
436	2365	1813	1496	1025	94.95
440	2342	1801	1485	1021	94.2
444	2322	1787	1476	1011	93.35
448	2302	1778	1469	1003	92.45
452	2282	1766	1460	991	91.45
456	2269	1756	1452	983	90.75
460	2258	1745	1442	974	89.75
464	2248	1732	1436	968	89.1
468	2240	1724	1431	960	88.15
472	2233	1719	1426	952	87.25
476	2227	1711	1420	945	86.55
480	2225	1706	1414	940	85.6
484	2222	1702	1413	935	84.85
488	2220	1698	1408	930	84.1
492	2215	1695	1403	925	83.3
496	2215	1691	1401	920	82.5
500	2215	1690	1399	915	81.75
504	2220	1689	1398	911	81
508	2223	1689	1396	907	80.2
512	2225	1687	1394	903	79.45
516	2230	1687	1390	901	78.5
520	2235	1687	1390	900	77.9
524	2239	1689	1391	899	77
528	2245	1690	1389	898	76.35
532	2252	1692	1391	895	75.5
536	2257	1694	1393	894	74.55
540	2263	1700	1393	893	74
544	2269	1703	1396	891	73
548	2274	1707	1399	890	72.25
552	2279	1712	1405	891	71.55
556	2284	1717	1415	891	70.7
560	2288	1722	1425	892	70.05
564	2291	1727	1430	895	69.15
568	2295	1731	1440	904	68.45
572	2297	1735	1451	914	67.6
576	2299	1745	1462	922	66.9
580	2301	1755	1473	931	66
584	2302	1760	1483	939	65.35
588	2304	1771	1493	954	64.55
592	2306	1784	1504	964	63.85
596	2309	1798	1514	974	63.05
600	2317	1813	1523	992	62.1
604	2320	1822	1533	1009	61.55
608	2321	1842	1542	1015	60.65
612	2328	1852	1552	1039	59.85
616	2332	1862	1565	1055	59.15
620	2338	1884	1577	1070	58.3
624	2344	1899	1595	1089	57.7
628	2351	1908	1608	1102	56.75
632	2361	1917	1617	1124	56
636	2371	1931	1633	1144	55.25
640	2384	1946	1648	1165	54.5
644	2397	1962	1661	1186	53.7
648	2411	1980	1674	1207	53
652	2428	1998	1689	1230	52.25
656	2445	2013	1700	1252	51.6
660	2464	2029	1715	1274	50.8
664	2484	2050	1730	1298	50.55
668	2504	2072	1745	1321	50.4
672	2524	2087	1760	1344	50.3
676	2543	2103	1775	1368	50.2
680	2562	2118	1793	1390	50.15
684	2581	2133	1811	1411	50.05
688	2599	2155	1828	1432	50.05
692	2617	2174	1845	1454	50
696	2635	2199	1867	1477	49.95
700	2653	2219	1888	1502	49.95
704	2670	2239	1909	1531	49.95
708	2687	2268	1932	1559	49.95
712	2705	2282	1956	1589	49.95
716	2721	2306	1975	1611	49.95
720	2736	2322	1993	1634	49.95
724	2754	2345	2021	1663	49.9
728	2770	2367	2051	1695	49.95
732	2786	2387	2080	1722	49.9
736	2802	2409	2108	1754	49.9
740	2819	2430	2134	1784	49.9
744	2832	2452	2161	1820	49.9
748	2845	2473	2187	1860	49.9
752	2857	2492	2210	1898	49.9
756	2871	2516	2241	1931	49.9
760	2884	2535	2271	1968	49.9
764	2895	2551	2300	1998	49.9
768	2908	2566	2337	2039	49.9
772	2921	2579	2361	2077	49.9
776	2929	2588	2381	2113	49.9
780	2929	2599	2407	2146	49.9

## Sheet: Sheet2
	Peak viscosity/cP		Trough viscosity/cP		Breakdown/cP		Final viscosity/cP		Setback/cP		Peak time/min
CS 1	3055		2215		840		2929		714		5.67
CS 2	3072	3058.33	2227	2216.67	845	841.667	2947	2930	720	713.333	5.73	5.66667
CS 3	3048	12.3423	2208	9.60902	840	2.88675	2914	16.5227	706	7.02377	5.6	0.0650641
CS-zein0h 1	2058		1666		392		2572		906		6.07
CS-zein0h 2	2086	2079.33	1687	1682.33	399	397	2599	2594	912	911.667	6.2	6.09
CS-zein0h 3	2094	18.9033	1694	14.5717	400	4.3589	2611	19.975	917	5.50757	6	0.101489
CS-zein1h 1	1571		1368		203		2384		1016		6.6
CS-zein1h 2	1582	1573.67	1389	1377	193	196.667	2401	2392	1012	1015	6.6	6.64333
CS-zein1h 3	1568	7.37111	1374	10.8167	194	5.50757	2391	8.544	1017	2.64575	6.73	0.0750555
CS-zein2h 1	1034		912		122		2146		1234		7
CS-zein2h 2	1007	1019.67	891	899	116	120.667	2123	2133.33	1232	1234.33	7	6.97667
CS-zein2h 3	1018	13.5769	894	11.3578	124	4.16333	2131	11.6762	1237	2.51661	6.93	0.0404145
