# Supplementary material for: Preparation of Natural Food-Grade Core-Shell Starch/Zein Microparticles by Antisolvent Exchange and Transglutaminase Crosslinking for Reduced Digestion of Starch
Source: Front Nutr. 2022 Apr 15;9:879757. doi: 10.3389/fnut.2022.879757 (PMC9053832; doi:10.3389/fnut.2022.879757)
Supplement: Supplementary Table 8 — Data sheet of the swelling power (SP) of native corn starch and core-shell starch/zein microparticles crosslinked by TGase for different times (0, 1, and 2 h). [file Data_Sheet_8.xlsx]

## Sheet: Sheet1
	CS	CS-zein 0h	CS-zein 1h	CS-zein 2h		Error bar-CS	Error bar-CS-zein 0h	Error bar-CS-zein 1h	Error bar-CS-zein 2h
55	2.5	2.14	1.89	1.62		0.0986577	0.100664	0.0776745	0.0568624
65	5.78	4.87	4.44	3.73		0.246847	0.20108	0.240278	0.160728
75	8.31	7.2	6.59	5.68		0.40501	0.330807	0.278388	0.264071
85	11.21	9.87	8.75	7.44		0.460471	0.427239	0.411015	0.337095
95	13.98	12.41	11.1	10.05		0.663425	0.462637	0.375278	0.326241

## Sheet: 20210805
	Empty centrifugal tube/g	Empty glass plate/g	S/g	(Glass plate+A)/g	(Centrifugal tube+B)/g	A/g	B/g	Swelling power/(g/g)
CS 55℃	12.7243	49.0058	0.2006	49.0065	13.234	0.0007	0.5097	2.55
CS 65℃	12.4475	47.0853	0.1999	47.0867	13.5809	0.0014	1.1334	5.71
CS 75℃	12.3364	47.8525	0.2	47.8582	14.0365	0.0057	1.7001	8.75
CS 85℃	12.7285	49.9917	0.2004	50.0086	14.8792	0.0169	2.1507	11.72
CS 95℃	12.5943	47.6189	0.2009	47.6461	14.9965	0.0272	2.4022	13.83
CS-zein0h 55℃	12.4227	46.6585	0.1998	46.6591	12.8311	0.0006	0.4084	2.05
CS-zein0h 65℃	12.5684	48.2308	0.2009	48.232	13.5289	0.0012	0.9605	4.81
CS-zein0h 75℃	12.2916	51.351	0.2004	51.3558	13.6255	0.0048	1.3339	6.82
CS-zein0h 85℃	12.5337	49.1203	0.1997	49.1363	14.4369	0.016	1.9032	10.36
CS-zein0h 95℃	12.1974	49.1723	0.2003	49.1976	14.4409	0.0253	2.2435	12.82
CS-zein1h 55℃	12.4526	50.3257	0.1997	50.3262	12.8251	0.0005	0.3725	1.87
CS-zein1h 65℃	12.2841	48.4351	0.1998	48.4359	13.1219	0.0008	0.8378	4.21
CS-zein1h 75℃	12.0927	47.7732	0.2002	47.7769	13.4466	0.0037	1.3539	6.89
CS-zein1h 85℃	12.5448	45.8059	0.2007	45.8186	14.2781	0.0127	1.7333	9.22
CS-zein1h 95℃	12.3622	47.1224	0.2008	47.1435	14.4233	0.0211	2.0611	11.47
CS-zein2h 55℃	12.5035	45.0768	0.2003	45.0772	12.8175	0.0003	0.314	1.57
CS-zein2h 65℃	12.6027	45.7856	0.2004	45.7862	13.3247	0.0004	0.722	3.61
CS-zein2h 75℃	12.2483	44.8537	0.1993	44.8569	13.4084	0.003	1.1601	5.91
CS-zein2h 85℃	12.3816	49.7254	0.2008	49.7358	13.7258	0.0104	1.3442	7.06
CS-zein2h 95℃	12.3228	46.9814	0.2007	46.9995	14.1926	0.0181	1.8698	10.24

## Sheet: 20210806
	Empty centrifugal tube/g	Empty glass plate/g	S/g	(Glass plate+A)/g	(Centrifugal tube+B)/g	A/g	B/g	Swelling power/(g/g)
CS 55℃	12.7243	49.0058	0.1996	49.0065	13.2355	0.0007	0.5112	2.57
CS 65℃	12.4475	47.0853	0.1997	47.0866	13.6478	0.0013	1.2003	6.05
CS 75℃	12.3364	47.8525	0.2001	47.8587	13.8779	0.0062	1.5415	7.95
CS 85℃	12.7285	49.9917	0.2006	50.0099	14.704	0.0182	1.9755	10.83
CS 95℃	12.5943	47.6189	0.2003	47.6488	15.1008	0.0299	2.5065	14.71
CS-zein0h 55℃	12.4227	46.6585	0.2006	46.6591	12.8727	0.0006	0.45	2.25
CS-zein0h 65℃	12.5684	48.2308	0.2001	48.2319	13.5813	0.0011	1.0129	5.09
CS-zein0h 75℃	12.2916	51.351	0.1994	51.3556	13.7409	0.0046	1.4493	7.44
CS-zein0h 85℃	12.5337	49.1203	0.2	49.1348	14.3071	0.0145	1.7734	9.56
CS-zein0h 95℃	12.1974	49.1723	0.1995	49.1954	14.2983	0.0231	2.1009	11.91
CS-zein1h 55℃	12.4526	50.3257	0.1995	50.3262	12.8168	0.0005	0.3642	1.83
CS-zein1h 65℃	12.2841	48.4351	0.1999	48.436	13.2174	0.0009	0.9333	4.69
CS-zein1h 75℃	12.0927	47.7732	0.2004	47.7773	13.3372	0.0041	1.2445	6.34
CS-zein1h 85℃	12.5448	45.8059	0.2005	45.82	14.1367	0.0141	1.5919	8.54
CS-zein1h 95℃	12.3622	47.1224	0.1994	47.1443	14.2651	0.0219	1.9029	10.72
CS-zein2h 55℃	12.5035	45.0768	0.2001	45.0772	12.839	0.0004	0.3355	1.68
CS-zein2h 65℃	12.6027	45.7856	0.1997	45.7862	13.3812	0.0006	0.7785	3.91
CS-zein2h 75℃	12.2483	44.8537	0.2005	44.857	13.3112	0.0033	1.0629	5.39
CS-zein2h 85℃	12.3816	49.7254	0.2008	49.7368	13.8418	0.0114	1.4602	7.71
CS-zein2h 95℃	12.3228	46.9814	0.1996	46.9977	14.0952	0.0163	1.7724	9.67

## Sheet: 20210808
	Empty centrifugal tube/g	Empty glass plate/g	S/g	(Glass plate+A)/g	(Centrifugal tube+B)/g	A/g	B/g	Swelling power/(g/g)
CS 55℃	12.7243	49.0058	0.1998	49.0066	13.1999	0.0008	0.4756	2.39
CS 65℃	12.4475	47.0853	0.2002	47.0868	13.5543	0.0015	1.1068	5.57
CS 75℃	12.3364	47.8525	0.2007	47.858	13.9449	0.0055	1.6085	8.24
CS 85℃	12.7285	49.9917	0.2004	50.0083	14.7632	0.0166	2.0347	11.07
CS 95℃	12.5943	47.6189	0.1997	47.6473	14.8915	0.0284	2.2972	13.41
CS-zein0h 55℃	12.4227	46.6585	0.2002	46.659	12.8481	0.0005	0.4254	2.13
CS-zein0h 65℃	12.5684	48.2308	0.1995	48.2318	13.5014	0.001	0.933	4.7
CS-zein0h 75℃	12.2916	51.351	0.2001	51.356	13.7217	0.005	1.4301	7.33
CS-zein0h 85℃	12.5337	49.1203	0.1996	49.1355	14.3223	0.0152	1.7886	9.7
CS-zein0h 95℃	12.1974	49.1723	0.2007	49.1971	14.3978	0.0248	2.2004	12.51
CS-zein1h 55℃	12.4526	50.3257	0.2	50.3263	12.8474	0.0006	0.3948	1.98
CS-zein1h 65℃	12.2841	48.4351	0.2005	48.4358	13.1692	0.0007	0.8851	4.43
CS-zein1h 75℃	12.0927	47.7732	0.2006	47.7771	13.3792	0.0039	1.2865	6.54
CS-zein1h 85℃	12.5448	45.8059	0.1995	45.8191	14.1246	0.0132	1.5798	8.48
CS-zein1h 95℃	12.3622	47.1224	0.1996	47.1454	14.3261	0.023	1.9639	11.12
CS-zein2h 55℃	12.5035	45.0768	0.1991	45.0772	12.8214	0.0004	0.3179	1.6
CS-zein2h 65℃	12.6027	45.7856	0.2006	45.7862	13.3347	0.0006	0.732	3.66
CS-zein2h 75℃	12.2483	44.8537	0.2005	44.8571	13.3771	0.0035	1.1288	5.73
CS-zein2h 85℃	12.3816	49.7254	0.2001	49.7365	13.8066	0.0111	1.425	7.54
CS-zein2h 95℃	12.3228	46.9814	0.2009	46.9988	14.2	0.0174	1.8772	10.23

## Sheet: Parallel experiment
	Swelling power/(g/g)
CS 55℃ 1	2.55
CS 55℃ 2	2.57	2.50333
CS 55℃ 3	2.39	0.0986577
CS 65℃ 1	5.71
CS 65℃ 2	6.05	5.77667
CS 65℃ 3	5.57	0.246847
CS 75℃ 1	8.75
CS 75℃ 2	7.95	8.31333
CS 75℃ 3	8.24	0.40501
CS 85℃ 1	11.72
CS 85℃ 2	10.83	11.2067
CS 85℃ 3	11.07	0.460471
CS 95℃ 1	13.83
CS 95℃ 2	14.71	13.9833
CS 95℃ 3	13.41	0.663425
CS-zein0h 55℃ 1	2.05
CS-zein0h 55℃ 2	2.25	2.14333
CS-zein0h 55℃ 3	2.13	0.100664
CS-zein0h 65℃ 1	4.81
CS-zein0h 65℃ 2	5.09	4.86667
CS-zein0h 65℃ 3	4.7	0.20108
CS-zein0h 75℃ 1	6.82
CS-zein0h 75℃ 2	7.44	7.19667
CS-zein0h 75℃ 3	7.33	0.330807
CS-zein0h 85℃ 1	10.36
CS-zein0h 85℃ 2	9.56	9.87333
CS-zein0h 85℃ 3	9.7	0.427239
CS-zein0h 95℃ 1	12.82
CS-zein0h 95℃ 2	11.91	12.4133
CS-zein0h 95℃ 3	12.51	0.462637
CS-zein1h 55℃ 1	1.87
CS-zein1h 55℃ 2	1.83	1.89333
CS-zein1h 55℃ 3	1.98	0.0776745
CS-zein1h 65℃ 1	4.21
CS-zein1h 65℃ 2	4.69	4.44333
CS-zein1h 65℃ 3	4.43	0.240278
CS-zein1h 75℃ 1	6.89
CS-zein1h 75℃ 2	6.34	6.59
CS-zein1h 75℃ 3	6.54	0.278388
CS-zein1h 85℃ 1	9.22
CS-zein1h 85℃ 2	8.54	8.74667
CS-zein1h 85℃ 3	8.48	0.411015
CS-zein1h 95℃ 1	11.47
CS-zein1h 95℃ 2	10.72	11.1033
CS-zein1h 95℃ 3	11.12	0.375278
CS-zein2h 55℃ 1	1.57
CS-zein2h 55℃ 2	1.68	1.61667
CS-zein2h 55℃ 3	1.6	0.0568624
CS-zein2h 65℃ 1	3.61
CS-zein2h 65℃ 2	3.91	3.72667
CS-zein2h 65℃ 3	3.66	0.160728
CS-zein2h 75℃ 1	5.91
CS-zein2h 75℃ 2	5.39	5.67667
CS-zein2h 75℃ 3	5.73	0.264071
CS-zein2h 85℃ 1	7.06
CS-zein2h 85℃ 2	7.71	7.43667
CS-zein2h 85℃ 3	7.54	0.337095
CS-zein2h 95℃ 1	10.24
CS-zein2h 95℃ 2	9.67	10.0467
CS-zein2h 95℃ 3	10.23	0.326241
