# Supplementary material for: Preparation of Natural Food-Grade Core-Shell Starch/Zein Microparticles by Antisolvent Exchange and Transglutaminase Crosslinking for Reduced Digestion of Starch
Source: Front Nutr. 2022 Apr 15;9:879757. doi: 10.3389/fnut.2022.879757 (PMC9053832; doi:10.3389/fnut.2022.879757)
Supplement: Supplementary Table 9 — Data sheet of the pertinent parameter of in vitro digestibility of native corn starch and core-shell starch/zein microparticles crosslinked by TGase for different times (0, 1, and 2 h). [file Data_Sheet_9.xlsx]

## Sheet: Sheet1
	Native corn starch	CS-zein 0h microparticles	CS-zein 1h microparticles	CS-zein 2h microparticles		Error bar-CS	Error bar-CS-zein 0h	Error bar-CS-zein 1h	Error bar-CS-zein 2h
0	0	0	0	0		0	0	0	0
20	84.29	39.64	27.9	22.01		1.09889	1.62991	1.81463	2.20832
40	88.02	60.08	48.01	39.29		2.27279	2.59782	1.02699	3.41735
60	89.79	66.9	57.13	50.25		3.40959	2.39346	2.70024	2.47117
80	91.14	70.75	62.16	56.39		2.52542	1.54925	3.05711	1.47113
100	92.42	73.28	65.31	60.27		3.1657	2.04068	1.03195	2.1054
120	93.44	75.64	67.53	62.81		1.91851	1.00817	0.859496	1.64299

## Sheet: CS
	Absorbance		The quantity of glucose		RDS		SDS		RS
Blank control 1	0		0		87.3601		11.9208		0.719104
Blank control 2	0		0		87.2703	87.9615	8.14287	9.55943	4.58685	2.47904
Blank control 3	0		0		89.2543	1.12043	8.61459	2.05859	2.13115	1.9572
D-Glucose standard 1	1.175		1
D-Glucose standard 2	1.181	1.17767	1
D-Glucose standard 3	1.177	0.00305505	1
0 min 1	0.002		0
0 min 2	0.001	0.00166667	0
0 min 3	0.002	0.00057735	0
20 min 1	0.984		83.7447
20 min 2	0.987	0.992667	83.5732	84.2915
20 min 3	1.007	0.0125033	85.5565	1.09889
40 min 1	1.028		87.4894
40 min 2	1.069	1.03667	90.5165	88.024
40 min 3	1.013	0.0289885	86.0663	2.27279
60 min 1	1.089		92.6809
60 min 2	1.016	1.05733	86.0288	89.7879
60 min 3	1.067	0.0374477	90.6542	3.40959
80 min 1	1.064		90.5532
80 min 2	1.109	1.07333	93.9035	91.1372
80 min 3	1.047	0.0320364	88.955	2.52542
100 min 1	1.119		95.234
100 min 2	1.051	1.08833	88.9924	92.4199
100 min 3	1.095	0.0344867	93.0331	3.1657
120 min 1	1.118		95.1489
120 min 2	1.079	1.10033	91.3633	93.4367
120 min 3	1.104	0.0197569	93.7978	1.91851

## Sheet: CS-Zein 0h
	Absorbance		The quantity of glucose		RDS		SDS		RS
Blank control 1	0		0		39.791		40.3275		19.8815
Blank control 2	0		0		43.1675	41.3168	34.8729	37.6318	21.9595	21.0514
Blank control 3	0		0		40.992	1.71154	37.6948	2.72783	21.3132	1.06347
D-Glucose standard 1	1.169		1
D-Glucose standard 2	1.172	1.17133	1
D-Glucose standard 3	1.173	0.00208167	1
0 min 1	0.001		0
0 min 2	0.001	0.00133333	0
0 min 3	0.002	0.00057735	0
20 min 1	0.446		38.1523
20 min 2	0.485	0.464333	41.3823	39.6402
20 min 3	0.462	0.0196044	39.3862	1.62991
40 min 1	0.733		62.7032
40 min 2	0.674	0.703667	57.5085	60.0762
40 min 3	0.704	0.0295014	60.0171	2.59782
60 min 1	0.778		66.5526
60 min 2	0.814	0.783667	69.4539	66.9041
60 min 3	0.759	0.0279344	64.7059	2.39346
80 min 1	0.846		72.3695
80 min 2	0.812	0.828667	69.2833	70.747
80 min 3	0.828	0.0170098	70.5882	1.54925
100 min 1	0.884		75.6202
100 min 2	0.848	0.858333	72.3549	73.2807
100 min 3	0.843	0.0223681	71.867	2.04068
120 min 1	0.897		76.7322
120 min 2	0.876	0.886	74.744	75.6413
120 min 3	0.885	0.0105357	75.4476	1.00817

## Sheet: CS-Zein 1h
	Absorbance		The quantity of glucose		RDS		SDS		RS
Blank control 1	0		0		30.5397		40.69		28.7703
Blank control 2	0		0		26.9581	29.0407	42.5795	41.4269	30.4624	29.5324
Blank control 3	0		0		29.6241	1.86074	41.0112	1.01104	29.3647	0.858428
D-Glucose standard 1	1.174		1
D-Glucose standard 2	1.171	1.17333	1
D-Glucose standard 3	1.175	0.00208167	1
0 min 1	0.002		0
0 min 2	0.001	0.00133333	0
0 min 3	0.001	0.00057735	0
20 min 1	0.345		29.3867
20 min 2	0.303	0.327333	25.8753	27.8959
20 min 3	0.334	0.0217792	28.4255	1.81463
40 min 1	0.574		48.8927
40 min 2	0.549	0.563333	46.883	48.0103
40 min 3	0.567	0.012897	48.2553	1.02699
60 min 1	0.639		54.4293
60 min 2	0.669	0.670333	57.1307	57.1299
60 min 3	0.703	0.0320208	59.8298	2.70024
80 min 1	0.771		65.6729
80 min 2	0.704	0.729333	60.1196	62.1578
80 min 3	0.713	0.0363639	60.6809	3.05711
100 min 1	0.778		66.2692
100 min 2	0.752	0.766333	64.2186	65.3115
100 min 3	0.769	0.0132035	65.4468	1.03195
120 min 1	0.802		68.3135
120 min 2	0.78	0.792333	66.6097	67.5276
120 min 3	0.795	0.0112398	67.6596	0.859496

## Sheet: CS-Zein 2h
	Absorbance		The quantity of glucose		RDS		SDS		RS
Blank control 1	0		0		19.8978		43.7751		36.3271
Blank control 2	0		0		24.6213	22.5892	42.6651	42.656	32.7135	34.7547
Blank control 3	0		0		23.2485	2.42983	41.5279	1.12363	35.2236	1.85188
D-Glucose standard 1	1.182		1
D-Glucose standard 2	1.176	1.17867	1
D-Glucose standard 3	1.178	0.00305505	1
0 min 1	0.006		0.01
0 min 2	0.003	0.00466667	0
0 min 3	0.005	0.00152753	0
20 min 1	0.231		19.5431
20 min 2	0.28	0.259333	23.8095	22.0061
20 min 3	0.267	0.0253837	22.6655	2.20832
40 min 1	0.425		35.956
40 min 2	0.46	0.463	39.1156	39.2853
40 min 3	0.504	0.0395854	42.7844	3.41735
60 min 1	0.583		49.3232
60 min 2	0.569	0.592333	48.3844	50.2545
60 min 3	0.625	0.0291433	53.056	2.47117
80 min 1	0.648		54.8223
80 min 2	0.679	0.664667	57.7381	56.3939
80 min 3	0.667	0.0156312	56.6214	1.47113
100 min 1	0.687		58.1218
100 min 2	0.733	0.710333	62.3299	60.2694
100 min 3	0.711	0.0230072	60.3565	2.1054
120 min 1	0.726		61.4213
120 min 2	0.76	0.740333	64.6259	62.8137
120 min 3	0.735	0.0176163	62.3939	1.64299
